# Supplementary material for: Single-cell and transcriptomic analyses reveal the influence of diabetes on ovarian cancer
Source: BMC Genomics. 2024 Jan 2;25:1. doi: 10.1186/s12864-023-09893-2 (PMC10759538; doi:10.1186/s12864-023-09893-2)
Supplement: Supplementary file 1 — Supplementary Material 1: Differentially expressed marker genes identified across 29 clusters in the GSE184880 dataset [file 12864_2023_9893_MOESM1_ESM.xlsx]

## Sheet: Suppl. Table 1
gene	cluster	avg_log2FC	pct.1	pct.2
GNLY	0	3.36235	0.642	0.176
NKG7	0	2.87382	0.905	0.23
CCL5	0	2.4425	0.957	0.394
GZMA	0	2.38176	0.883	0.2
XCL2	0	2.31003	0.545	0.076
KLRD1	0	2.2811	0.679	0.107
TRDC	0	2.2574	0.519	0.057
CCL4	0	2.24375	0.889	0.439
GZMB	0	2.23279	0.651	0.138
CTSW	0	2.08634	0.749	0.135
PRF1	0	1.96694	0.723	0.16
KLRB1	0	1.92976	0.476	0.087
CST7	0	1.91169	0.8	0.221
HCST	0	1.90965	0.925	0.418
XCL1	0	1.89716	0.33	0.051
KLRC1	0	1.86888	0.385	0.059
GZMH	0	1.82642	0.558	0.123
CD7	0	1.81701	0.748	0.193
CD247	0	1.77722	0.731	0.188
HOPX	0	1.75281	0.612	0.162
IFNG	0	1.75084	0.527	0.115
IL2RB	0	1.70111	0.678	0.167
CD52	0	1.63695	0.85	0.365
CD69	0	1.57727	0.808	0.351
ZNF683	0	1.5631	0.428	0.091
APOBEC3G	0	1.54701	0.778	0.377
GZMK	0	1.47475	0.336	0.086
LINC01871	0	1.45959	0.544	0.116
GZMM	0	1.45405	0.583	0.132
CLIC3	0	1.39823	0.472	0.165
IL32	0	1.33954	0.793	0.514
PTPRC	0	1.32238	0.954	0.494
CD48	0	1.30911	0.776	0.342
RAC2	0	1.3008	0.799	0.389
ALOX5AP	0	1.29901	0.675	0.265
KLRC2	0	1.29446	0.327	0.046
SAMD3	0	1.28507	0.611	0.144
KRT81	0	1.26593	0.252	0.03
RARRES3	0	1.25699	0.758	0.462
TRBC1	0	1.24203	0.595	0.184
CORO1A	0	1.23114	0.865	0.443
KRT86	0	1.2172	0.273	0.044
RUNX3	0	1.21296	0.68	0.276
MATK	0	1.18859	0.438	0.085
FASLG	0	1.18096	0.45	0.085
ID2	0	1.16585	0.816	0.568
IKZF3	0	1.16392	0.687	0.232
DUSP2	0	1.16066	0.597	0.367
CD3D	0	1.1513	0.486	0.223
LCP1	0	1.14676	0.821	0.435
CD8A	0	1.14456	0.348	0.115
IL2RG	0	1.14166	0.771	0.328
LCK	0	1.10121	0.619	0.193
STK17A	0	1.09976	0.691	0.439
CD96	0	1.09954	0.584	0.173
TRBC2	0	1.09602	0.664	0.234
RPS27	0	1.09205	0.984	0.943
EVL	0	1.08454	0.837	0.567
CD3E	0	1.07834	0.595	0.214
CD2	0	1.07066	0.748	0.289
TRGC2	0	1.06248	0.309	0.077
PYHIN1	0	1.04455	0.529	0.146
GIMAP7	0	1.03462	0.642	0.31
ADGRE5	0	1.02824	0.596	0.365
TRAC	0	1.02428	0.599	0.263
RPS29	0	1.02299	0.976	0.925
STK17B	0	1.02187	0.732	0.49
IFITM2	0	1.02139	0.831	0.695
DOK2	0	1.02109	0.538	0.21
MBP	0	1.00011	0.57	0.322
TXK	0	0.996856	0.302	0.047
SKAP1	0	0.977246	0.513	0.191
LSP1	0	0.976545	0.726	0.387
ARHGAP9	0	0.973914	0.518	0.207
PTPN22	0	0.947069	0.548	0.228
SLA	0	0.944916	0.544	0.274
ACAP1	0	0.94392	0.742	0.337
STK4	0	0.934616	0.768	0.58
TIGIT	0	0.925284	0.511	0.164
CD53	0	0.920571	0.713	0.378
MYL12A	0	0.918504	0.899	0.799
CHST12	0	0.912853	0.557	0.35
CYTIP	0	0.910774	0.599	0.306
TMSB4X	0	0.902508	0.997	0.98
LIMD2	0	0.901225	0.643	0.408
B2M	0	0.898205	0.998	0.983
CD37	0	0.89018	0.672	0.362
TBC1D10C	0	0.889059	0.56	0.22
HLA-E	0	0.878598	0.962	0.885
PSMB9	0	0.877938	0.784	0.631
ARHGDIB	0	0.876147	0.803	0.538
HLA-C	0	0.865523	0.982	0.92
BIN2	0	0.857687	0.46	0.212
TRGC1	0	0.857578	0.258	0.039
BTG1	0	0.855179	0.922	0.809
CLEC2B	0	0.852656	0.696	0.489
SH3BGRL3	0	0.850642	0.91	0.804
GNG2	0	0.847648	0.448	0.22
HLA-F	0	0.842542	0.758	0.616
SPN	0	0.818247	0.445	0.193
PTPN7	0	0.801493	0.533	0.286
AKNA	0	0.794634	0.557	0.3
NCR3	0	0.793318	0.268	0.039
ETS1	0	0.791725	0.649	0.382
TRAF3IP3	0	0.784102	0.516	0.238
ITGB7	0	0.777705	0.371	0.151
HLA-A	0	0.776699	0.996	0.957
EOMES	0	0.773123	0.27	0.049
GPR171	0	0.768696	0.333	0.093
HLA-B	0	0.75932	0.995	0.946
ITGAL	0	0.757031	0.494	0.225
RPS15A	0	0.755284	0.962	0.915
RASGRP1	0	0.752332	0.443	0.181
RPL23A	0	0.743745	0.956	0.893
2023-09-07	0	0.734388	0.814	0.714
AKAP5	0	0.720802	0.281	0.084
PFN1	0	0.707288	0.882	0.798
IKZF1	0	0.695464	0.559	0.305
FYB1	0	0.68608	0.698	0.384
SRGN	0	0.685752	0.912	0.607
TBX21	0	0.675128	0.251	0.057
SLA2	0	0.636002	0.28	0.077
ZAP70	0	0.606349	0.364	0.12
DDX5	0	0.604554	0.958	0.913
RPL28	0	0.524377	0.984	0.964
RPL41	0	0.507097	0.987	0.965
RPL30	0	0.48551	0.97	0.931
FAU	0	0.484293	0.957	0.905
TXNIP	0	0.805067	0.827	0.7
CELF2	0	0.821351	0.633	0.433
CLIC1	0	0.64395	0.849	0.77
S100A4	0	0.548326	0.872	0.631
WIPF1	0	0.775999	0.63	0.436
RNF213	0	0.417608	0.853	0.768
RASAL3	0	0.66713	0.433	0.2
SH2D2A	0	0.673516	0.341	0.129
CD8B	0	0.881198	0.27	0.082
EMB	0	0.749574	0.508	0.277
ITGB2	0	0.709319	0.682	0.396
SLFN12L	0	0.517059	0.368	0.142
TNFSF14	0	0.708635	0.297	0.104
NLRC3	0	0.511325	0.251	0.073
SLFN5	0	0.79782	0.657	0.491
TMA7	0	0.556812	0.881	0.815
CCND2	0	0.876356	0.565	0.356
ARHGAP30	0	0.688257	0.502	0.271
RPS3	0	0.473947	0.957	0.914
PRKCH	0	0.779591	0.469	0.257
RPS15	0	0.437533	0.964	0.92
STAT4	0	0.552679	0.286	0.096
JUND	0	0.601178	0.959	0.924
CD3G	0	0.997912	0.423	0.194
CXCR6	0	0.836607	0.292	0.101
SH2D1A	0	0.585608	0.28	0.094
CRIP1	0	0.775063	0.556	0.339
2023-09-01	0	0.693713	0.426	0.212
LAG3	0	0.811757	0.409	0.187
GMFG	0	0.690293	0.653	0.432
RHOH	0	0.655146	0.381	0.168
ITM2A	0	0.770655	0.533	0.292
RPS27A	0	0.400715	0.973	0.933
LTB	0	0.520936	0.482	0.235
PTPN4	0	0.860517	0.437	0.246
CCL3	0	1.02503	0.608	0.348
APBB1IP	0	0.698684	0.503	0.283
GBP5	0	0.656597	0.53	0.292
GNPTAB	0	1.00829	0.548	0.403
SEMA4D	0	0.801942	0.462	0.264
RPL19	0	0.417509	0.959	0.916
SUN2	0	0.838526	0.508	0.333
CYBA	0	0.554118	0.916	0.804
MALAT1	0	0.283003	1	0.992
ARPC2	0	0.567815	0.861	0.808
RPS25	0	0.440525	0.943	0.899
LAT	0	0.581143	0.39	0.178
IFITM1	0	0.902345	0.571	0.42
TNFRSF18	0	0.946539	0.33	0.14
DOCK8	0	0.661243	0.558	0.362
FYN	0	0.726163	0.556	0.375
CALM1	0	0.502169	0.903	0.839
SLAMF7	0	0.673006	0.361	0.167
CLEC2D	0	0.707091	0.548	0.331
CKLF	0	0.928282	0.649	0.544
RPL10	0	0.387852	0.976	0.951
PSME1	0	0.653161	0.741	0.704
SELPLG	0	0.711252	0.382	0.196
ICAM3	0	0.741196	0.496	0.326
MCTP2	0	0.706013	0.275	0.113
IRF1	0	0.643773	0.693	0.57
SYTL3	0	0.640963	0.288	0.119
SASH3	0	0.631679	0.347	0.167
APOBEC3C	0	0.793184	0.503	0.344
RPS19	0	0.488077	0.978	0.957
GIMAP4	0	0.718797	0.529	0.333
PSTPIP1	0	0.533176	0.377	0.188
TYROBP	0	0.588963	0.53	0.279
CXCR3	0	0.639728	0.305	0.131
PPP2R5C	0	0.758173	0.615	0.532
LCP2	0	0.592102	0.513	0.313
ZFP36L2	0	0.65976	0.803	0.742
CYFIP2	0	0.652438	0.366	0.195
RPL26	0	0.400838	0.948	0.894
MYO1F	0	0.590248	0.493	0.302
ARAP2	0	0.56864	0.415	0.233
GATA3	0	0.593349	0.289	0.125
H3F3B	0	0.401654	0.96	0.928
RPS14	0	0.35331	0.965	0.928
EIF1	0	0.395131	0.955	0.918
CTSC	0	0.500303	0.705	0.566
ARL4C	0	0.78737	0.627	0.483
RPL34	0	0.364258	0.958	0.915
AOAH	0	0.631132	0.283	0.126
MBNL1	0	0.551984	0.73	0.676
PLEKHF1	0	0.67551	0.3	0.145
RAB27A	0	0.773798	0.443	0.291
SAMSN1	0	0.658051	0.484	0.293
CFL1	0	0.455755	0.91	0.848
UBB	0	0.457624	0.877	0.811
ABI3	0	0.679089	0.364	0.203
OASL	0	0.674367	0.4	0.223
ARF6	0	0.700258	0.623	0.568
SLC9A3R1	0	0.741202	0.438	0.291
MYO1G	0	0.543767	0.384	0.204
ISG20	0	0.831311	0.557	0.403
OXNAD1	0	0.670598	0.344	0.181
HAVCR2	0	0.769317	0.395	0.224
ITK	0	0.426915	0.264	0.107
MSN	0	0.611004	0.693	0.638
RNF125	0	0.638507	0.305	0.152
DDX24	0	0.570406	0.711	0.699
PREX1	0	0.70245	0.469	0.32
ARL6IP5	0	0.607942	0.672	0.63
RPL13A	0	0.311004	0.963	0.937
GPSM3	0	0.640321	0.494	0.347
TOMM7	0	0.525564	0.742	0.72
SYNRG	0	0.655273	0.515	0.397
RPL27A	0	0.316368	0.953	0.912
RPS26	0	0.582785	0.782	0.789
FAM49B	0	0.625531	0.601	0.515
C12orf75	0	0.75277	0.445	0.312
FMNL1	0	0.54025	0.532	0.376
TSC22D3	0	0.8631	0.61	0.534
RPL21	0	0.383062	0.933	0.885
RPL36AL	0	0.444779	0.828	0.786
PIM1	0	0.714437	0.447	0.309
ATP5E	0	0.377042	0.923	0.869
AKAP13	0	0.592752	0.675	0.666
ABHD17A	0	0.717044	0.561	0.507
PIK3R1	0	0.783305	0.51	0.411
S1PR4	0	0.492484	0.262	0.122
FGD3	0	0.455128	0.256	0.117
PIP4K2A	0	0.709882	0.409	0.283
ANKRD44	0	0.575357	0.41	0.262
HCLS1	0	0.528791	0.522	0.368
RPL38	0	0.336305	0.923	0.885
STK10	0	0.645467	0.415	0.279
TAGAP	0	0.61654	0.392	0.233
RPL14	0	0.332526	0.943	0.901
RPL27	0	0.379064	0.9	0.839
RPLP2	0	0.313281	0.949	0.914
RHOF	0	0.604811	0.352	0.211
RPS12	0	0.298092	0.965	0.928
CCL4L2	0	1.82245	0.42	0.26
CD44	0	0.488817	0.668	0.545
TGFB1	0	0.720762	0.491	0.397
CDC42SE2	0	0.651122	0.514	0.418
RASSF5	0	0.558139	0.348	0.206
ARPC5L	0	0.713527	0.534	0.478
CXCR4	0	0.858237	0.571	0.432
JAK1	0	0.62962	0.63	0.611
YWHAZ	0	0.463193	0.763	0.748
SRSF5	0	0.487453	0.737	0.757
RPS21	0	0.330665	0.908	0.861
RPS24	0	0.295811	0.97	0.931
TNFAIP3	0	0.568894	0.617	0.488
SRSF7	0	0.317776	0.82	0.802
BCL11B	0	0.425501	0.269	0.127
SP100	0	0.552674	0.642	0.617
COMMD6	0	0.506859	0.707	0.675
PPP1R18	0	0.671333	0.484	0.387
PARP8	0	0.576098	0.373	0.239
SON	0	0.330169	0.814	0.836
C5orf56	0	0.674347	0.405	0.287
BTN3A2	0	0.648522	0.523	0.444
FUS	0	0.442915	0.791	0.801
ITGA1	0	0.672835	0.411	0.269
LAT2	0	0.603543	0.301	0.171
FNBP1	0	0.590727	0.564	0.499
SYNE2	0	0.36481	0.637	0.529
CCND3	0	0.708405	0.439	0.341
SP140	0	0.520086	0.318	0.183
EVI2B	0	0.518196	0.43	0.291
ARHGAP45	0	0.490078	0.39	0.257
IL16	0	0.527106	0.32	0.195
RPS28	0	0.259615	0.965	0.922
GIMAP1	0	0.554741	0.331	0.206
CSF1	0	0.9214	0.351	0.237
DGKZ	0	0.612766	0.459	0.373
ARHGEF3	0	0.602347	0.379	0.266
NR4A2	0	0.70414	0.516	0.393
VAMP2	0	0.606983	0.57	0.555
RGS1	0	0.302042	0.657	0.464
DRAP1	0	0.526526	0.673	0.68
TMC8	0	0.440388	0.324	0.195
ARHGEF1	0	0.527363	0.474	0.381
SOCS1	0	0.589062	0.342	0.218
ARHGAP15	0	0.447868	0.34	0.212
AAK1	0	0.458396	0.615	0.589
PDE7A	0	0.622093	0.375	0.264
PSMB8	0	0.535249	0.632	0.619
RBM39	0	0.345493	0.782	0.815
CD99	0	0.353234	0.688	0.636
CDC42	0	0.403659	0.766	0.761
TPM3	0	0.404453	0.721	0.704
ELF1	0	0.648633	0.517	0.48
IL10RA	0	0.480782	0.404	0.278
SRGAP3	0	0.767191	0.318	0.208
CISH	0	0.544926	0.26	0.147
RSRP1	0	0.38959	0.718	0.736
PAXX	0	0.5939	0.519	0.488
EMP3	0	0.475481	0.667	0.612
RPL7A	0	0.261813	0.946	0.899
TMEM2	0	0.654917	0.39	0.288
VAMP8	0	0.358427	0.618	0.494
PNISR	0	0.322361	0.781	0.801
RPL31	0	0.337422	0.81	0.803
DENND2D	0	0.541386	0.32	0.209
RAB8B	0	0.638247	0.407	0.323
WAS	0	0.474815	0.352	0.235
SYTL1	0	0.505178	0.272	0.164
PCSK7	0	0.512773	0.553	0.521
MYL12B	0	0.321567	0.838	0.789
PTPN6	0	0.612108	0.4	0.301
CD38	0	0.496102	0.295	0.179
GLIPR2	0	0.655872	0.376	0.288
TSEN54	0	0.523581	0.275	0.173
INPP5D	0	0.490646	0.386	0.276
CYTH4	0	0.463775	0.338	0.223
CCDC88C	0	0.476182	0.324	0.215
OSTF1	0	0.638506	0.464	0.423
RIPOR2	0	0.494525	0.261	0.151
SLC38A1	0	0.505359	0.407	0.312
N4BP2L2	0	0.342886	0.735	0.772
AES	0	0.421076	0.667	0.687
ANKRD12	0	0.399177	0.669	0.696
ITGA4	0	0.474093	0.37	0.261
TRIR	0	0.413321	0.665	0.693
ARPC3	0	0.30526	0.811	0.777
PTGER4	0	0.444252	0.351	0.235
PRKACB	0	0.609276	0.34	0.253
SAMD9	0	0.501136	0.506	0.438
IFI16	0	0.386568	0.728	0.719
TRIM22	0	0.49661	0.512	0.446
FERMT3	0	0.43747	0.367	0.259
CCDC69	0	0.488843	0.327	0.227
ADAM8	0	0.432335	0.288	0.182
RAP1B	0	0.503185	0.613	0.636
GIMAP6	0	0.46895	0.267	0.167
RORA	0	0.501142	0.388	0.287
ADGRG1	0	0.698607	0.277	0.186
ZBP1	0	0.394448	0.272	0.166
SH3BP1	0	0.494003	0.302	0.206
TRAF5	0	0.543347	0.34	0.246
HSH2D	0	0.405119	0.258	0.16
TAPBP	0	0.42853	0.644	0.675
2023-09-06	0	0.466888	0.485	0.42
ACTR3	0	0.448887	0.644	0.661
LNPEP	0	0.591067	0.439	0.385
EFHD2	0	0.661538	0.534	0.513
PIK3CD	0	0.406	0.256	0.161
RPS10	0	0.289886	0.859	0.811
FCER1G	0	0.347302	0.399	0.263
DEF6	0	0.360936	0.311	0.214
PTK2B	0	0.4767	0.341	0.253
DIAPH1	0	0.561232	0.455	0.418
CARD16	0	0.473168	0.504	0.456
ACTN4	0	0.368587	0.652	0.652
SYNE1	0	0.514999	0.428	0.369
DDX3X	0	0.338006	0.711	0.753
IQGAP2	0	0.503193	0.339	0.256
TLN1	0	0.487061	0.584	0.608
BATF	0	0.2806	0.252	0.155
PRRC2C	0	0.276409	0.728	0.781
PPP1R12A	0	0.474109	0.56	0.582
BCL2	0	0.474036	0.357	0.273
AC245297.3	0	0.534155	0.393	0.333
TNFRSF1B	0	0.343781	0.435	0.339
EIF4A2	0	0.257977	0.756	0.788
GPR65	0	0.417859	0.268	0.177
SP110	0	0.485104	0.489	0.453
IQGAP1	0	0.394889	0.651	0.69
LDLRAD4	0	0.627613	0.284	0.208
SAMD9L	0	0.348516	0.505	0.455
FCGR3A	0	0.771889	0.279	0.188
CIB1	0	0.406464	0.585	0.611
CMC1	0	1.03754	0.395	0.384
RNF19A	0	0.539678	0.481	0.465
PRPF38B	0	0.426035	0.572	0.608
KIAA1551	0	0.303425	0.586	0.576
TSTD1	0	0.505886	0.422	0.389
TNFAIP8	0	0.43475	0.381	0.315
NCOR1	0	0.474368	0.526	0.564
DHRS7	0	0.58636	0.453	0.464
NEDD9	0	0.49969	0.339	0.274
MPHOSPH8	0	0.384076	0.578	0.63
GPRIN3	0	0.332716	0.336	0.252
TERF2IP	0	0.469214	0.509	0.543
DOCK2	0	0.351795	0.299	0.221
NOP53	0	0.348679	0.615	0.667
EVI2A	0	0.427986	0.28	0.204
SARAF	0	0.36641	0.641	0.688
TUBA4A	0	0.452229	0.352	0.284
CYLD	0	0.501709	0.438	0.417
TRAPPC1	0	0.455308	0.535	0.579
KMT2E	0	0.363476	0.594	0.651
SMCHD1	0	0.351648	0.53	0.539
ST8SIA4	0	0.423369	0.315	0.25
ATP6V0E1	0	0.287058	0.711	0.717
MACF1	0	0.272741	0.645	0.685
LEPROTL1	0	0.539009	0.448	0.445
RAB11FIP1	0	0.422783	0.392	0.332
LYST	0	0.444297	0.388	0.337
ARID4B	0	0.443572	0.542	0.582
EIF3G	0	0.406073	0.572	0.631
TMC6	0	0.444598	0.379	0.333
ANXA6	0	0.441173	0.47	0.459
PARVG	0	0.375971	0.308	0.238
CSK	0	0.458562	0.398	0.359
RNF166	0	0.434141	0.317	0.258
RBPJ	0	0.646938	0.538	0.596
PDCD4	0	0.516491	0.485	0.502
NFATC3	0	0.543835	0.362	0.328
IDS	0	0.453822	0.517	0.541
LPXN	0	0.389538	0.271	0.204
G3BP2	0	0.546013	0.471	0.496
FAM107B	0	0.495872	0.443	0.431
PPP1CA	0	0.386821	0.542	0.581
GRK2	0	0.452595	0.436	0.426
APMAP	0	0.597666	0.374	0.366
MLLT6	0	0.437656	0.418	0.396
CBLB	0	0.471023	0.343	0.296
CNOT6L	0	0.547059	0.367	0.338
RCSD1	0	0.360729	0.272	0.21
APOL6	0	0.404099	0.463	0.452
BIN1	0	0.428225	0.342	0.299
TTC39C	0	0.443704	0.296	0.244
LITAF	0	0.492893	0.445	0.428
CCDC88B	0	0.345061	0.276	0.216
SLC2A3	0	0.256124	0.534	0.487
PSME2	0	0.284774	0.654	0.68
BTN3A1	0	0.425434	0.314	0.267
RIN3	0	0.443208	0.256	0.202
EZR	0	0.372074	0.491	0.499
RPL17	0	0.401093	0.517	0.572
NCKAP1L	0	0.292483	0.337	0.268
C9orf78	0	0.535015	0.407	0.417
BUB3	0	0.446237	0.452	0.467
CIRBP	0	0.271451	0.647	0.716
UQCR11	0	0.283894	0.632	0.674
CDKN1B	0	0.454326	0.374	0.349
DUSP4	0	0.331612	0.268	0.198
CAP1	0	0.324695	0.611	0.664
GCC2	0	0.38305	0.55	0.604
NAP1L4	0	0.468664	0.448	0.473
RASA2	0	0.435366	0.294	0.252
CDC42SE1	0	0.490136	0.433	0.452
RSBN1L	0	0.402513	0.477	0.515
OCIAD2	0	0.414526	0.368	0.344
TAP1	0	0.444224	0.489	0.508
CHMP4A	0	0.436905	0.471	0.515
PNN	0	0.26765	0.608	0.668
SPATA13	0	0.38222	0.278	0.229
UTRN	0	0.253529	0.505	0.508
BRD2	0	0.371272	0.547	0.61
SRRM1	0	0.316712	0.592	0.678
ACP5	0	0.332413	0.252	0.199
GTF3A	0	0.435356	0.483	0.54
GPBP1	0	0.332471	0.542	0.61
HIST1H1E	0	0.313345	0.266	0.213
LPIN2	0	0.455568	0.393	0.389
CYTOR	0	0.434819	0.411	0.403
NLRC5	0	0.319855	0.29	0.244
MYCBP2	0	0.352213	0.508	0.559
RASSF1	0	0.452271	0.283	0.253
GSTK1	0	0.393554	0.509	0.574
GYPC	0	0.331287	0.447	0.444
ATM	0	0.449865	0.482	0.529
GLIPR1	0	0.393307	0.398	0.379
REL	0	0.447117	0.434	0.434
TAF7	0	0.378649	0.487	0.545
DOCK10	0	0.341603	0.312	0.272
TCF25	0	0.257025	0.589	0.689
TRAPPC10	0	0.403328	0.278	0.248
CCDC12	0	0.436991	0.418	0.453
SNRPB	0	0.267438	0.573	0.629
KANSL1	0	0.39501	0.466	0.51
HIST1H1D	0	0.283763	0.262	0.211
SIGIRR	0	0.4428	0.361	0.364
CASP4	0	0.425384	0.458	0.507
STARD3NL	0	0.637614	0.3	0.297
PLA2G16	0	0.282842	0.412	0.407
RBL2	0	0.426367	0.35	0.343
MDFIC	0	0.441082	0.343	0.333
LPIN1	0	0.356451	0.316	0.295
ANAPC16	0	0.309082	0.532	0.608
ANXA1	0	0.318609	0.648	0.641
PHYKPL	0	0.516648	0.325	0.319
MOB3A	0	0.383639	0.262	0.233
PRELID1	0	0.286581	0.554	0.623
JAK3	0	0.32549	0.255	0.217
ZNF276	0	0.3511	0.265	0.235
2023-09-09	0	0.38367	0.442	0.485
GABARAPL1	0	0.467641	0.341	0.337
GBP2	0	0.377044	0.413	0.413
PIK3IP1	0	0.348269	0.267	0.233
PSMA5	0	0.338997	0.49	0.552
PPP1R2	0	0.421809	0.443	0.496
BPTF	0	0.273966	0.53	0.613
STAT3	0	0.325179	0.558	0.649
NDUFA3	0	0.344342	0.521	0.617
CLK1	0	0.294982	0.489	0.536
IDI1	0	0.417301	0.351	0.359
ROCK1	0	0.328575	0.514	0.6
MZT2A	0	0.341318	0.476	0.533
USP15	0	0.309517	0.454	0.495
TSPYL2	0	0.473542	0.303	0.282
RICTOR	0	0.409259	0.367	0.38
MGEA5	0	0.321727	0.461	0.515
KLF2	0	0.522476	0.31	0.454
STOM	0	0.301347	0.401	0.404
RAB29	0	0.422722	0.257	0.24
DHX36	0	0.364995	0.463	0.537
TRABD	0	0.406988	0.361	0.384
YPEL5	0	0.500373	0.423	0.478
SH3KBP1	0	0.38629	0.395	0.419
UBALD2	0	0.382375	0.395	0.425
CCNDBP1	0	0.443258	0.334	0.351
PRMT2	0	0.392117	0.456	0.534
CCSER2	0	0.38846	0.341	0.354
PRR13	0	0.345304	0.467	0.541
ARPC4	0	0.346125	0.479	0.556
TPR	0	0.284804	0.514	0.6
HERC1	0	0.415861	0.344	0.359
DDIT4	0	0.350909	0.388	0.385
FGFR1OP2	0	0.398584	0.421	0.485
HMOX2	0	0.441794	0.317	0.335
ITGAE	0	0.529617	0.301	0.31
MAPRE2	0	0.41683	0.259	0.25
CASP8	0	0.334796	0.329	0.33
TBCD	0	0.398068	0.271	0.264
UBE2F	0	0.252746	0.219	0.332
ATF7IP	0	0.334808	0.396	0.43
ABRACL	0	0.352844	0.42	0.464
FXYD5	0	0.264903	0.468	0.492
RBM8A	0	0.279773	0.516	0.604
BAX	0	0.40991	0.45	0.515
CNN2	0	0.363341	0.409	0.449
NR3C1	0	0.33333	0.424	0.47
CASP1	0	0.291449	0.308	0.298
CAST	0	0.289715	0.54	0.64
VPS13C	0	0.251416	0.463	0.528
MRPS6	0	0.357739	0.404	0.458
PTPRA	0	0.397805	0.394	0.452
METRNL	0	0.4144	0.37	0.385
TNRC6B	0	0.311452	0.481	0.565
CCDC107	0	0.408495	0.391	0.449
PSMB10	0	0.371308	0.284	0.291
COMMD7	0	0.38313	0.384	0.443
EPC1	0	0.34774	0.42	0.486
RTF1	0	0.360516	0.455	0.552
THRAP3	0	0.31882	0.466	0.561
POLR3GL	0	0.424932	0.318	0.346
AIP	0	0.390667	0.392	0.457
OFD1	0	0.33117	0.366	0.399
UBXN1	0	0.274311	0.483	0.579
TTC14	0	0.323126	0.432	0.497
CAPZA1	0	0.302341	0.502	0.605
DDX6	0	0.361233	0.42	0.488
MAPK1	0	0.421513	0.361	0.411
LSM8	0	0.281705	0.486	0.578
DIP2A	0	0.32551	0.318	0.333
OTULIN	0	0.352354	0.291	0.3
TPST2	0	0.430448	0.308	0.334
IRF2	0	0.421698	0.348	0.392
IRF3	0	0.340909	0.39	0.446
OPTN	0	0.267104	0.412	0.465
PCM1	0	0.2876	0.462	0.546
TMX4	0	0.371957	0.334	0.367
RSRC2	0	0.259555	0.502	0.614
YPEL3	0	0.365576	0.395	0.455
MAP2K2	0	0.281155	0.445	0.542
UBE2L6	0	0.385419	0.405	0.471
EPSTI1	0	0.313821	0.412	0.446
LYAR	0	0.499907	0.252	0.265
KDM5A	0	0.332738	0.414	0.493
NDFIP2	0	0.48796	0.248	0.26
CREM	0	0.292433	0.268	0.367
SIRT7	0	0.344543	0.286	0.304
RABGAP1L	0	0.322791	0.313	0.333
TSC22D4	0	0.324643	0.338	0.382
PILRB	0	0.357236	0.269	0.284
HELZ	0	0.352644	0.358	0.41
RGS19	0	0.294639	0.279	0.293
IVNS1ABP	0	0.317237	0.387	0.436
CDK2AP2	0	0.3434	0.382	0.449
PLP2	0	0.341346	0.409	0.473
N4BP1	0	0.312792	0.359	0.41
ORAI1	0	0.35692	0.278	0.301
ACAA2	0	0.257282	0.223	0.308
SYF2	0	0.267147	0.459	0.567
TMCO1	0	0.296904	0.461	0.569
NUB1	0	0.30401	0.37	0.428
CHURC1	0	0.26791	0.458	0.56
XRN1	0	0.310763	0.362	0.414
AGTRAP	0	0.376315	0.338	0.392
C19orf66	0	0.323728	0.374	0.433
PET100	0	0.27947	0.469	0.587
ZNF652	0	0.286475	0.229	0.31
NT5C3A	0	0.276942	0.253	0.341
CENPC	0	0.285418	0.293	0.317
PAIP2	0	0.287994	0.441	0.547
FAM173A	0	0.259837	0.273	0.382
TBCC	0	0.346303	0.245	0.261
DNAJB14	0	0.335727	0.366	0.434
HERPUD2	0	0.349742	0.25	0.27
DNAJB6	0	0.286698	0.47	0.583
SLTM	0	0.274276	0.436	0.541
EHD1	0	0.305891	0.261	0.281
ESYT1	0	0.251702	0.219	0.294
ORMDL1	0	0.305251	0.431	0.542
PHF20	0	0.273531	0.282	0.387
PPM1K	0	0.303911	0.318	0.354
BCLAF1	0	0.260706	0.485	0.61
CYTH1	0	0.273384	0.309	0.344
IRF9	0	0.295665	0.275	0.298
MIER1	0	0.349863	0.365	0.443
SHISA5	0	0.333463	0.401	0.494
BDP1	0	0.256704	0.399	0.48
PAG1	0	0.31559	0.282	0.299
NUDT16L1	0	0.272584	0.213	0.283
KLF13	0	0.343728	0.324	0.378
CHIC2	0	0.261399	0.201	0.263
HIPK1	0	0.265517	0.262	0.35
DR1	0	0.284068	0.264	0.357
H1FX	0	0.313643	0.49	0.594
ZC3HAV1	0	0.278001	0.363	0.426
TAOK3	0	0.296897	0.391	0.468
TSPAN14	0	0.300373	0.322	0.372
PLEKHA2	0	0.300388	0.269	0.298
SACM1L	0	0.344328	0.23	0.252
TES	0	0.359904	0.302	0.351
RNF167	0	0.347412	0.284	0.329
IK	0	0.333072	0.398	0.507
CD2BP2	0	0.2963	0.279	0.38
RNF2131	1	1.70239	0.806	0.778
ACAP11	1	1.69308	0.646	0.361
CD21	1	1.30992	0.68	0.309
PTPRC1	1	1.28144	0.802	0.528
MALAT11	1	1.26277	0.999	0.993
CCL51	1	0.964207	0.758	0.438
EVL1	1	1.37856	0.674	0.6
IKZF31	1	1.39966	0.492	0.274
XIST	1	1.02099	0.793	0.865
CLEC2D1	1	1.34108	0.513	0.341
BTG11	1	0.980301	0.786	0.835
SLFN12L1	1	1.38683	0.325	0.153
DDX51	1	0.660283	0.829	0.935
SYNE21	1	1.53843	0.598	0.537
TRBC21	1	0.990359	0.473	0.274
IKZF11	1	1.27947	0.468	0.325
CD691	1	1.00584	0.557	0.402
FYB11	1	1.00785	0.543	0.416
CD3G1	1	0.917889	0.382	0.205
AKNA1	1	1.29092	0.441	0.324
MT-ATP6	1	0.387012	0.993	0.985
MT-CO2	1	0.374068	0.992	0.981
SAMD31	1	1.04528	0.347	0.198
TRAC1	1	0.708625	0.478	0.29
MT-CO1	1	0.382701	0.994	0.983
SREK1	1	0.288626	0.189	0.499
USP8	1	0.282213	0.16	0.446
CD3E1	1	0.811011	0.417	0.251
CD521	1	0.783668	0.577	0.42
TRBC11	1	0.858591	0.393	0.226
ZAP701	1	1.1437	0.273	0.14
ANKRD17	1	0.271186	0.137	0.399
CD8A1	1	0.986393	0.276	0.132
ANAPC5	1	0.285376	0.195	0.506
BCL11B1	1	1.02501	0.261	0.131
POGZ	1	0.25219	0.134	0.391
FBXW5	1	0.265963	0.168	0.451
PYHIN11	1	1.00787	0.325	0.187
KIAA15511	1	1.36356	0.564	0.58
CD3D1	1	0.686976	0.422	0.238
EXOC7	1	0.267173	0.137	0.391
PRPF8	1	0.273376	0.167	0.446
RSRC1	1	0.265682	0.14	0.396
USP48	1	0.280979	0.148	0.409
RBBP6	1	0.287563	0.194	0.49
MIAT	1	1.32459	0.25	0.128
FBXO7	1	0.255698	0.146	0.401
CNOT2	1	0.306486	0.174	0.453
CCAR1	1	0.336968	0.187	0.475
MRPS5	1	0.303511	0.156	0.42
SENP6	1	0.265865	0.176	0.455
DDX18	1	0.278248	0.254	0.599
PAFAH1B1	1	0.262136	0.208	0.511
HERC2	1	0.263736	0.126	0.359
CLIP1	1	0.281703	0.17	0.439
TTC17	1	0.263234	0.132	0.37
TAOK1	1	0.250383	0.159	0.419
NKTR	1	1.30263	0.588	0.669
PPHLN1	1	0.275147	0.177	0.452
MBTPS1	1	0.328358	0.16	0.424
NELFCD	1	0.284083	0.144	0.39
TIAL1	1	0.329186	0.194	0.483
NMT1	1	0.346029	0.166	0.431
2023-03-06	1	0.299821	0.154	0.408
MBNL11	1	1.10274	0.607	0.698
XIAP	1	0.284889	0.17	0.434
STK41	1	1.13375	0.576	0.616
2023-03-07	1	0.290439	0.168	0.431
UBE2G2	1	0.334735	0.182	0.457
UBR5	1	0.269769	0.135	0.368
CD961	1	0.962627	0.349	0.221
ETNK1	1	0.270377	0.144	0.385
TRIP12	1	0.316472	0.185	0.46
CNOT1	1	0.277274	0.147	0.389
KRIT1	1	0.270698	0.127	0.35
URI1	1	0.272865	0.181	0.448
RUNX31	1	1.05134	0.433	0.325
XPO1	1	0.31411	0.211	0.502
PPP6R3	1	0.28048	0.132	0.359
UBR4	1	0.261632	0.127	0.348
DPP7	1	0.333961	0.235	0.548
SETD5	1	0.351763	0.173	0.431
ANKIB1	1	0.262903	0.12	0.335
BRD4	1	0.356039	0.226	0.531
PPIG	1	0.283058	0.282	0.631
N4BP2L21	1	1.02573	0.637	0.788
ERBIN	1	0.300373	0.167	0.419
PJA2	1	0.28308	0.219	0.513
ELF2	1	0.257212	0.128	0.347
CGGBP1	1	0.311193	0.177	0.437
THOC2	1	0.347396	0.214	0.505
UBA6	1	0.317021	0.159	0.402
GPBP1L1	1	0.271367	0.144	0.374
BSDC1	1	0.255173	0.117	0.326
ITGAL1	1	1.10722	0.359	0.252
LTN1	1	0.260931	0.118	0.327
SUPT5H	1	0.318084	0.167	0.416
TBC1D10C1	1	1.01572	0.37	0.258
NRDC	1	0.383935	0.211	0.498
PSME4	1	0.262353	0.117	0.325
ANKLE2	1	0.307965	0.149	0.382
PUM2	1	0.296222	0.137	0.36
HLA-E1	1	0.504928	0.804	0.913
CRBN	1	0.250679	0.152	0.385
RNMT	1	0.324539	0.208	0.487
C1orf131	1	0.266089	0.102	0.298
SUGP2	1	0.351869	0.164	0.41
NHLRC3	1	0.251023	0.133	0.352
GPATCH2	1	0.314965	0.127	0.342
AHI1	1	0.416669	0.128	0.343
FAM133B	1	0.328791	0.264	0.592
RBM23	1	0.28377	0.141	0.366
SRSF71	1	0.838447	0.688	0.825
IGF2R	1	0.269686	0.139	0.361
IST1	1	0.342564	0.159	0.399
U2SURP	1	0.295224	0.263	0.59
NUMA1	1	0.326633	0.195	0.463
CDC40	1	0.292632	0.148	0.377
PKN2	1	0.334894	0.181	0.438
ALG13	1	0.28521	0.129	0.344
FUBP1	1	0.276856	0.179	0.431
IWS1	1	0.311368	0.134	0.352
SYMPK	1	0.296146	0.111	0.311
STAT2	1	0.410658	0.173	0.421
SRSF4	1	0.334826	0.25	0.566
HNRNPL	1	0.279383	0.156	0.39
EXOC1	1	0.295752	0.119	0.323
ZNF644	1	0.346658	0.183	0.439
MAP4	1	0.270667	0.235	0.529
MIER11	1	0.274514	0.202	0.469
BAZ2A	1	0.329373	0.152	0.381
KLC1	1	0.298185	0.151	0.378
TANK	1	0.283291	0.192	0.449
CSNK1D	1	0.345462	0.176	0.424
ATG12	1	0.302968	0.181	0.43
VPS36	1	0.328742	0.181	0.432
PTPN2	1	0.316776	0.176	0.421
TRPC4AP	1	0.328224	0.127	0.335
TERF2IP1	1	0.253289	0.267	0.583
ZNF518A	1	0.303692	0.108	0.3
DNM2	1	0.329547	0.149	0.372
RAB3GAP2	1	0.268846	0.108	0.299
ZC3H13	1	0.391888	0.219	0.499
TIA1	1	0.359248	0.167	0.406
MT-ND2	1	0.306207	0.977	0.971
ATXN2L	1	0.281215	0.159	0.39
POLK	1	0.304261	0.131	0.339
MGRN1	1	0.27153	0.098	0.28
PLEC	1	0.362383	0.227	0.513
CDK5RAP3	1	0.401084	0.127	0.332
ADD1	1	0.297992	0.218	0.494
TP53I13	1	0.345247	0.129	0.336
DCP2	1	0.277117	0.15	0.37
CREBBP	1	0.326712	0.138	0.35
BAZ1B	1	0.375076	0.199	0.46
C16orf72	1	0.299982	0.166	0.4
RBMS1	1	0.259344	0.236	0.523
ICE2	1	0.262338	0.096	0.275
CHD8	1	0.291919	0.122	0.32
PNPT1	1	0.316408	0.102	0.285
HIPK11	1	0.25868	0.15	0.368
GSDMD	1	0.385289	0.208	0.476
SFSWAP	1	0.295356	0.143	0.357
ARID1A	1	0.326858	0.203	0.466
FAM208A	1	0.312589	0.138	0.349
PTCD3	1	0.283868	0.12	0.316
CEP164	1	0.288248	0.098	0.276
MITD1	1	0.288467	0.136	0.343
AKAP11	1	0.279135	0.1	0.281
PNISR1	1	0.877668	0.654	0.823
STAT6	1	0.281044	0.116	0.309
GPATCH2L	1	0.325705	0.155	0.378
NT5C	1	0.343209	0.202	0.463
ZMYND8	1	0.300808	0.158	0.381
OGFR	1	0.322554	0.166	0.396
SUPT20H	1	0.29953	0.131	0.335
MED13	1	0.3661	0.15	0.368
NCOA3	1	0.324268	0.167	0.397
SMARCC2	1	0.272424	0.132	0.336
GGA1	1	0.291408	0.166	0.394
SPEN	1	0.490066	0.185	0.431
WDR74	1	0.331023	0.1	0.278
JPX	1	0.370808	0.208	0.473
RC3H2	1	0.269066	0.116	0.306
MT-ND3	1	0.321929	0.986	0.976
ZBTB38	1	0.38143	0.204	0.463
GZMH1	1	0.80142	0.3	0.175
DDX23	1	0.285053	0.122	0.317
GBP51	1	1.13156	0.405	0.318
ZNF451	1	0.398886	0.148	0.362
POLR2A	1	0.401835	0.184	0.427
SIPA1	1	0.290379	0.156	0.375
ARAP21	1	1.30646	0.338	0.25
AP1G1	1	0.26778	0.1	0.277
ARIH2	1	0.328082	0.143	0.353
CORO1A1	1	0.669133	0.578	0.5
GGA2	1	0.312191	0.12	0.31
MT-ATP8	1	0.262522	0.159	0.376
GZMA1	1	0.470925	0.454	0.285
ITGAE1	1	0.331347	0.137	0.338
SON1	1	0.809719	0.675	0.859
AP3B1	1	0.315158	0.126	0.321
SKI	1	0.279326	0.106	0.286
DLG1	1	0.287226	0.141	0.347
EP300	1	0.387484	0.178	0.415
DDX17	1	0.856829	0.658	0.836
SOS1	1	0.27664	0.128	0.322
PTPN221	1	1.10221	0.359	0.266
USP3	1	0.278215	0.122	0.311
AGO2	1	0.303758	0.142	0.347
CSGALNACT2	1	0.274735	0.134	0.331
ORMDL11	1	0.323129	0.261	0.569
TLK1	1	0.284039	0.158	0.374
SLK	1	0.26626	0.17	0.395
ARFGAP2	1	0.328041	0.147	0.356
KHDC4	1	0.275096	0.108	0.287
ANKRD121	1	1.13633	0.586	0.709
PSPC1	1	0.261323	0.106	0.282
PACS1	1	0.267215	0.135	0.333
OTUD5	1	0.266099	0.113	0.295
IREB2	1	0.282745	0.128	0.321
TNRC6A	1	0.401847	0.162	0.383
FGFR1OP21	1	0.350045	0.235	0.515
CHMP4A1	1	0.290615	0.257	0.551
LINC00969	1	0.301209	0.183	0.415
CEP290	1	0.305307	0.104	0.279
AGO3	1	0.308104	0.117	0.301
EBLN3P	1	0.317558	0.143	0.346
MXD4	1	0.360332	0.24	0.522
GGNBP2	1	0.365361	0.213	0.474
CCDC186	1	0.295088	0.171	0.394
CELF1	1	0.390874	0.221	0.488
C6orf62	1	0.349514	0.275	0.584
RBMX	1	0.322272	0.293	0.615
LMF2	1	0.416555	0.13	0.322
LUC7L	1	0.389543	0.139	0.338
SLC39A10	1	0.266488	0.159	0.369
GIT2	1	0.285363	0.132	0.324
WAC	1	0.42273	0.256	0.553
DTX3L	1	0.314045	0.147	0.349
TRAF3IP31	1	0.961734	0.357	0.27
ICE1	1	0.31311	0.116	0.294
GRIPAP1	1	0.337142	0.117	0.298
MARK3	1	0.437719	0.207	0.459
TAF15	1	0.345391	0.188	0.421
ANKRD28	1	0.341271	0.164	0.375
MON2	1	0.271526	0.111	0.286
PURA	1	0.412462	0.209	0.461
PCID2	1	0.29588	0.126	0.31
IL321	1	0.524672	0.613	0.55
C9orf781	1	0.316862	0.206	0.451
SRSF10	1	0.301629	0.302	0.628
MSL3	1	0.344728	0.129	0.317
PNKP	1	0.34187	0.157	0.367
TTC19	1	0.322103	0.135	0.327
BUB31	1	0.255299	0.238	0.504
CDK11B	1	0.295764	0.124	0.306
NFAT5	1	0.404934	0.196	0.433
NGLY1	1	0.34604	0.129	0.317
CNOT4	1	0.320237	0.155	0.36
CHORDC1	1	0.353503	0.213	0.462
ZNF131	1	0.339226	0.133	0.322
MT-ND5	1	0.441884	0.898	0.942
COX19	1	0.280973	0.107	0.277
PTPRA1	1	0.391	0.222	0.48
ANKFY1	1	0.28438	0.095	0.254
MGA	1	0.360629	0.115	0.29
PRR14L	1	0.354639	0.106	0.273
USP33	1	0.368859	0.163	0.375
FAM208B	1	0.360464	0.123	0.304
IL2RG1	1	0.789795	0.468	0.388
ZFP36L21	1	0.928722	0.665	0.767
PRRC2B	1	0.372223	0.195	0.431
SLF2	1	0.319504	0.124	0.304
DIDO1	1	0.318886	0.123	0.302
PRKAA1	1	0.255455	0.109	0.278
MAN2A1	1	0.329618	0.113	0.285
MIS18BP1	1	0.415064	0.197	0.429
ARFGEF1	1	0.360481	0.143	0.336
GATAD2B	1	0.250028	0.105	0.268
RC3H1	1	0.297651	0.115	0.285
STAG1	1	0.303953	0.132	0.315
CLDND1	1	0.413059	0.176	0.393
RSF1	1	0.356071	0.27	0.565
KIAA0319L	1	0.371182	0.109	0.275
ZNF217	1	0.269732	0.15	0.343
EHMT1	1	0.364227	0.137	0.324
HNRNPUL1	1	0.40325	0.234	0.498
CCDC121	1	0.338302	0.228	0.484
JMJD1C	1	0.370339	0.271	0.561
POLR2B	1	0.404789	0.185	0.407
ILF3	1	0.460039	0.247	0.525
RSRP11	1	0.948831	0.608	0.755
SPG7	1	0.437453	0.142	0.331
EHBP1L1	1	0.367288	0.14	0.326
NUFIP2	1	0.382637	0.239	0.503
LCOR	1	0.364503	0.144	0.334
CXCR41	1	1.07709	0.49	0.448
ZNF800	1	0.339565	0.131	0.309
XRRA1	1	0.300854	0.115	0.282
PTAR1	1	0.321389	0.121	0.292
NARF	1	0.369684	0.139	0.323
SNHG9	1	0.299438	0.116	0.282
TTF1	1	0.298318	0.109	0.269
GBP3	1	0.333854	0.145	0.331
PTPN71	1	1.0455	0.382	0.316
SMC5	1	0.395757	0.175	0.386
SMURF2	1	0.31684	0.119	0.287
NOL8	1	0.433607	0.148	0.339
ZNF655	1	0.385889	0.165	0.366
PSIP1	1	0.252802	0.223	0.46
EWSR1	1	0.438205	0.269	0.561
ARGLU1	1	0.961145	0.592	0.74
FUT8	1	0.326512	0.11	0.271
NRDE2	1	0.312129	0.1	0.253
ARID4A	1	0.368353	0.17	0.373
TRIM33	1	0.429059	0.178	0.39
PRKAG2	1	0.281493	0.125	0.295
BTN2A1	1	0.286393	0.098	0.25
TRPM7	1	0.313636	0.117	0.282
AKAP8L	1	0.408875	0.148	0.336
PPM1B	1	0.34862	0.128	0.3
NUP50	1	0.325183	0.129	0.301
AAK11	1	1.13337	0.523	0.606
NSMCE3	1	0.392854	0.153	0.342
LEPROTL11	1	0.333865	0.234	0.482
KMT2C	1	0.486148	0.237	0.495
RNF169	1	0.275086	0.124	0.289
RNF216	1	0.359431	0.129	0.301
CCNT2	1	0.342894	0.117	0.28
DNMT1	1	0.338234	0.204	0.426
YPEL51	1	0.406334	0.249	0.507
ST3GAL1	1	0.289985	0.126	0.292
PHTF2	1	0.278404	0.103	0.252
CCDC130	1	0.380629	0.123	0.288
CHD1	1	0.384737	0.187	0.397
ZNF721	1	0.329841	0.121	0.284
TAP2	1	0.440871	0.164	0.359
ACIN1	1	0.490637	0.208	0.438
LTB1	1	0.7691	0.362	0.26
SPSB3	1	0.387633	0.159	0.349
ETS11	1	0.934318	0.457	0.42
CCDC14	1	0.375962	0.134	0.306
OAS2	1	0.276856	0.16	0.345
SLTM1	1	0.439218	0.277	0.567
PARP9	1	0.462955	0.198	0.417
SHPRH	1	0.414681	0.152	0.336
LCK1	1	0.67987	0.344	0.247
PHF14	1	0.522139	0.214	0.451
CEP350	1	0.491507	0.22	0.458
ZNF791	1	0.462089	0.17	0.367
PIEZO1	1	0.40926	0.12	0.28
SBNO2	1	0.349571	0.109	0.261
PPP1R35	1	0.408886	0.173	0.372
CDK6	1	0.263801	0.123	0.282
OPTN1	1	0.324224	0.244	0.493
ZNF83	1	0.341282	0.116	0.274
HIST1H2AC	1	0.425392	0.134	0.301
CHD6	1	0.411089	0.179	0.382
TSPAN141	1	0.290839	0.189	0.394
TOB1	1	0.369972	0.15	0.328
EPM2AIP1	1	0.44813	0.15	0.331
FTX	1	0.423109	0.201	0.419
ESCO1	1	0.34824	0.142	0.315
HERC4	1	0.451814	0.182	0.387
GIMAP71	1	0.868298	0.417	0.354
RNF168	1	0.322726	0.121	0.28
DYRK1A	1	0.349103	0.117	0.274
PHF3	1	0.454544	0.24	0.493
JOSD1	1	0.438538	0.168	0.361
BRWD1	1	0.423109	0.17	0.365
DCAF5	1	0.429836	0.14	0.312
CTAGE5	1	0.327432	0.138	0.308
G3BP21	1	0.419207	0.264	0.531
PRMT21	1	0.417288	0.278	0.563
CWC25	1	0.349237	0.146	0.321
H1FX1	1	0.268011	0.325	0.621
GOLGB1	1	0.48268	0.305	0.605
PCF11	1	0.440736	0.204	0.422
KDM5A1	1	0.453974	0.255	0.518
ASXL2	1	0.306455	0.138	0.306
RNPEPL1	1	0.421726	0.193	0.404
USP25	1	0.305037	0.106	0.251
USP16	1	0.460017	0.245	0.5
WDR82	1	0.419658	0.218	0.447
KAT6B	1	0.401644	0.158	0.34
MTERF4	1	0.361257	0.126	0.287
ARL4C1	1	0.95825	0.506	0.506
TMEM181	1	0.306299	0.109	0.255
AHSA2	1	0.388877	0.165	0.351
ZCCHC8	1	0.274722	0.106	0.25
CCNL2	1	0.539508	0.189	0.394
LBR	1	0.314113	0.171	0.357
STK17B1	1	0.879177	0.515	0.532
TNFRSF14	1	0.417576	0.194	0.401
NUB11	1	0.432922	0.224	0.452
SECISBP2	1	0.454625	0.174	0.366
RPS6KA3	1	0.365648	0.19	0.392
CREBZF	1	0.466417	0.214	0.437
TRPS1	1	0.322385	0.12	0.271
RHOT2	1	0.38302	0.124	0.28
ADD3	1	0.332741	0.202	0.41
KIF2A	1	0.315154	0.156	0.33
BAZ1A	1	0.451776	0.233	0.468
EZR1	1	0.294323	0.277	0.535
CD82	1	0.350686	0.179	0.369
IRF7	1	0.353808	0.2	0.401
LAG31	1	1.10312	0.292	0.211
ELF11	1	0.302515	0.269	0.523
ZNF6521	1	0.353998	0.15	0.322
SH3KBP11	1	0.321694	0.227	0.448
FRYL	1	0.409336	0.172	0.359
FUS1	1	0.747895	0.648	0.825
ARID2	1	0.332824	0.122	0.274
NCOA2	1	0.30037	0.114	0.26
CASP8AP2	1	0.339944	0.111	0.255
ZBTB7A	1	0.464013	0.223	0.451
EIF2AK2	1	0.456898	0.315	0.615
SLC35E2B	1	0.429391	0.126	0.281
CCM2	1	0.491377	0.184	0.382
YPEL31	1	0.366624	0.242	0.48
SFXN1	1	0.378558	0.138	0.3
RNF149	1	0.444413	0.211	0.427
MORC3	1	0.365761	0.155	0.328
ZNFX1	1	0.461787	0.155	0.329
C1GALT1	1	0.313922	0.125	0.277
OAS3	1	0.328973	0.148	0.313
ELK4	1	0.408129	0.147	0.315
PDE4DIP	1	0.418684	0.144	0.31
TAF3	1	0.367549	0.122	0.271
RIF1	1	0.541207	0.221	0.446
USP36	1	0.342297	0.115	0.26
RPAP2	1	0.40799	0.127	0.279
MYSM1	1	0.373018	0.13	0.285
ZNF431	1	0.341227	0.116	0.261
RBM26	1	0.540978	0.226	0.455
SAFB2	1	0.466849	0.19	0.389
MED15	1	0.422346	0.146	0.31
GAK	1	0.430124	0.164	0.341
ENTPD4	1	0.441075	0.12	0.268
R3HDM2	1	0.420459	0.168	0.348
TULP4	1	0.397839	0.123	0.271
LRCH4	1	0.327225	0.124	0.272
SAMHD1	1	0.305736	0.276	0.516
SIK3	1	0.30932	0.115	0.257
BCL9L	1	0.360319	0.131	0.283
TAOK31	1	0.420026	0.251	0.49
ZBTB1	1	0.378771	0.145	0.306
TSC22D41	1	0.44895	0.201	0.405
HERPUD21	1	0.34433	0.135	0.289
LYAR1	1	0.264496	0.134	0.285
CSNK1G2	1	0.484207	0.174	0.357
RBM391	1	0.70755	0.632	0.84
RALGAPA1	1	0.422212	0.147	0.309
FBXW7	1	0.409198	0.148	0.31
CDC42SE11	1	0.447848	0.247	0.484
KDM2A	1	0.47715	0.233	0.462
VPS37B	1	0.397009	0.139	0.294
ZC3H18	1	0.382806	0.149	0.312
ATF6B	1	0.527984	0.202	0.406
NCK2	1	0.407422	0.145	0.304
PHF11	1	0.420942	0.196	0.391
CABIN1	1	0.391549	0.133	0.283
PRF11	1	0.64504	0.328	0.237
C17orf62	1	0.55035	0.219	0.434
EPS15	1	0.500872	0.21	0.418
TRA2A	1	0.489878	0.265	0.518
CLK4	1	0.359353	0.115	0.254
ZNF91	1	0.467837	0.163	0.334
PPP6R1	1	0.438578	0.178	0.359
CCNH	1	0.41482	0.164	0.334
DYRK2	1	0.34477	0.119	0.259
FAM107B1	1	0.300202	0.245	0.465
REL1	1	0.320435	0.249	0.465
C19orf25	1	0.434109	0.154	0.318
TMC81	1	1.03474	0.27	0.206
NEMF	1	0.534947	0.249	0.49
JARID2	1	0.372356	0.122	0.262
RSRC21	1	0.392554	0.333	0.641
ZNF394	1	0.30618	0.115	0.251
KMT2B	1	0.456651	0.149	0.308
GBP21	1	0.303709	0.237	0.443
XAF1	1	1.36947	0.53	0.616
PAXBP1	1	0.427699	0.139	0.289
EHD11	1	0.278996	0.147	0.3
INO80D	1	0.406685	0.129	0.273
AKAP17A	1	0.524763	0.171	0.346
SRRM11	1	0.297618	0.376	0.713
NIPBL	1	0.478102	0.272	0.528
GPATCH8	1	0.4831	0.196	0.387
RASSF11	1	0.313364	0.135	0.279
PPP1R12A1	1	0.397763	0.327	0.621
CDC42EP3	1	0.260413	0.143	0.292
LIMD21	1	0.913323	0.448	0.446
RBM4	1	0.38325	0.134	0.279
C1orf56	1	0.391032	0.12	0.256
MYO1F1	1	0.999189	0.365	0.327
SPG11	1	0.526897	0.154	0.314
ASCC3	1	0.549614	0.187	0.373
SLC6A6	1	0.316129	0.125	0.262
MDFIC1	1	0.29055	0.186	0.36
SNRNP200	1	0.555121	0.244	0.477
KAT6A	1	0.471918	0.189	0.374
DNAJB141	1	0.49462	0.235	0.455
JUND1	1	0.383134	0.825	0.948
CNN21	1	0.356203	0.252	0.476
ZMYM2	1	0.588029	0.212	0.416
GABPB1	1	0.508346	0.208	0.404
SLC20A1	1	0.352273	0.175	0.339
CDK13	1	0.488333	0.158	0.319
TBCC1	1	0.338543	0.136	0.28
GSTK11	1	0.422774	0.318	0.605
RASGRP11	1	0.809284	0.282	0.213
PPP2R5C1	1	1.14592	0.479	0.557
ARHGAP301	1	0.960393	0.345	0.302
SPTAN1	1	0.396132	0.267	0.502
CD2471	1	0.565608	0.347	0.263
ZCCHC2	1	0.350323	0.123	0.254
RASAL31	1	0.940302	0.287	0.229
SNRK	1	0.251137	0.123	0.252
KLF131	1	0.429713	0.208	0.397
CD441	1	0.807093	0.524	0.571
PCSK71	1	1.18783	0.464	0.537
DDX46	1	0.528269	0.319	0.607
NAP1L41	1	0.49777	0.266	0.504
DOCK81	1	0.972782	0.401	0.392
PRRC2C1	1	0.849294	0.596	0.802
HERC5	1	0.352093	0.152	0.294
MYO9B	1	0.574557	0.224	0.424
BIRC6	1	0.571106	0.239	0.456
DAZAP2	1	0.363099	0.346	0.647
ZNF430	1	0.372598	0.126	0.257
PHIP	1	0.548246	0.284	0.533
GZMM1	1	0.579329	0.27	0.194
TPR1	1	0.437121	0.337	0.629
CCDC66	1	0.460911	0.175	0.338
LAT1	1	0.796168	0.265	0.203
PPP4R3A	1	0.54192	0.232	0.438
1991-09-01	1	0.419363	0.276	0.513
SMARCA2	1	0.493676	0.237	0.442
SNRNP70	1	0.584251	0.308	0.584
NOP531	1	0.304077	0.384	0.705
SEL1L3	1	0.340472	0.129	0.255
XPC	1	0.437495	0.145	0.282
TMEM259	1	0.641305	0.259	0.488
ATP2B4	1	0.414373	0.216	0.396
CREBRF	1	0.441349	0.211	0.389
PLEKHA21	1	0.370808	0.167	0.315
GOLGA8B	1	1.22078	0.3	0.264
CCL41	1	0.291003	0.573	0.501
ATP2B1-AS1	1	0.272227	0.154	0.284
SFPQ	1	0.312348	0.398	0.718
MACF11	1	1.04008	0.547	0.701
JUN	1	0.628524	0.777	0.878
ZBTB20	1	0.528123	0.262	0.473
CSF11	1	0.302131	0.147	0.274
ROCK11	1	0.428861	0.34	0.628
WNK1	1	0.51745	0.308	0.569
RSBN1	1	0.405592	0.16	0.302
SLC5A3	1	0.534576	0.19	0.351
MSI2	1	0.480037	0.211	0.389
ZNF207	1	0.530969	0.328	0.612
SPOCK2	1	0.835745	0.284	0.229
SACM1L1	1	0.427182	0.139	0.268
GZMB1	1	0.271976	0.297	0.207
CHFR	1	0.46473	0.129	0.252
PHYKPL1	1	0.514895	0.185	0.343
UBR2	1	0.518518	0.178	0.334
RORA1	1	1.1042	0.328	0.3
ATXN1	1	0.555169	0.202	0.375
TCIRG1	1	0.630402	0.239	0.437
STIM2	1	0.447555	0.163	0.307
GALM	1	0.432045	0.17	0.315
ZNF638	1	0.632097	0.275	0.508
S100PBP	1	0.49072	0.142	0.271
RBPJ1	1	0.529581	0.35	0.627
PARP12	1	0.571719	0.135	0.26
KLRD11	1	0.554419	0.265	0.188
TRABD1	1	0.589379	0.222	0.408
NIN	1	0.504003	0.171	0.318
DENND1B	1	0.372924	0.135	0.256
ATP11B	1	0.422687	0.144	0.272
MECP2	1	0.543909	0.212	0.388
HNRNPA2B1	1	0.386868	0.75	0.926
ZCCHC6	1	0.509797	0.173	0.321
HECA	1	0.423441	0.13	0.25
FYN1	1	0.94126	0.397	0.405
NEDD91	1	0.311832	0.169	0.304
PRDM2	1	0.582822	0.23	0.418
LENG8	1	0.625031	0.255	0.465
TAP11	1	0.41689	0.308	0.539
USP34	1	0.616828	0.267	0.486
SIAH2	1	0.451325	0.145	0.27
LCP11	1	0.569136	0.498	0.497
MBD5	1	0.465722	0.138	0.26
DDX39B	1	0.545815	0.203	0.369
ZFC3H1	1	0.628147	0.216	0.393
NECAP1	1	0.47128	0.169	0.309
FMNL11	1	0.876014	0.396	0.402
IKBKB	1	0.512469	0.157	0.289
ILF3-AS1	1	0.51849	0.171	0.309
PPP1R21	1	0.532114	0.29	0.521
STX16	1	0.679382	0.234	0.424
SETD2	1	0.640816	0.213	0.385
RGS11	1	0.339551	0.551	0.485
SLFN51	1	0.979355	0.462	0.527
DMTF1	1	0.534712	0.174	0.316
CCSER21	1	0.517214	0.21	0.376
SIGIRR1	1	0.524081	0.217	0.389
TRIM38	1	0.598119	0.255	0.458
CST71	1	0.515889	0.365	0.305
NFATC31	1	0.490465	0.201	0.357
GON4L	1	0.623921	0.238	0.427
ARID5A	1	0.39452	0.158	0.285
SRSF2	1	0.325887	0.408	0.722
CD71	1	0.437743	0.346	0.272
DDX58	1	0.413832	0.138	0.252
MOB3A1	1	0.360977	0.139	0.254
TRIM221	1	1.08073	0.422	0.463
RALGDS	1	0.506931	0.184	0.328
BRD9	1	0.616217	0.207	0.372
LUC7L3	1	0.9598	0.537	0.716
ARHGEF11	1	1.11899	0.378	0.399
FAM129A	1	0.336043	0.156	0.278
KIAA2026	1	0.584365	0.203	0.362
YME1L1	1	0.729438	0.321	0.576
CDK12	1	0.621105	0.225	0.402
LRRFIP1	1	0.26927	0.41	0.702
FAM49B1	1	0.386715	0.329	0.563
TAF71	1	0.496887	0.322	0.573
NSD1	1	0.668027	0.262	0.468
HERC11	1	0.643757	0.216	0.38
PDCD41	1	0.457003	0.304	0.532
RAB291	1	0.413029	0.145	0.259
HELZ1	1	0.58965	0.244	0.429
DHX361	1	0.591379	0.313	0.561
IFI44	1	0.672211	0.274	0.476
OTULIN1	1	0.54898	0.181	0.319
BCLAF11	1	0.528297	0.351	0.631
CCND31	1	0.415605	0.222	0.38
PIM11	1	0.315374	0.21	0.352
DGLUCY	1	0.558839	0.153	0.274
STAT1	1	0.459887	0.358	0.603
EMB1	1	0.817871	0.33	0.312
UHRF2	1	0.57463	0.146	0.262
CARD8	1	0.470095	0.183	0.318
PPP6R2	1	0.568828	0.172	0.303
GOLGA4	1	0.607975	0.357	0.636
PHC3	1	0.6203	0.212	0.37
FAM111A	1	0.544784	0.202	0.348
ST8SIA41	1	0.357953	0.161	0.277
ANKRD441	1	0.952948	0.301	0.283
BOD1L1	1	0.644754	0.351	0.63
ITSN2	1	0.658057	0.242	0.422
YTHDC1	1	0.572899	0.282	0.494
AMD1	1	0.68677	0.287	0.499
GNLY1	1	0.290943	0.307	0.241
HEXIM1	1	0.897847	0.181	0.315
BRD21	1	0.471283	0.367	0.639
IFI44L	1	1.19377	0.428	0.473
DIAPH11	1	0.486057	0.264	0.452
GBP4	1	0.447758	0.214	0.356
SAMD91	1	1.1331	0.41	0.456
ICAM31	1	0.344712	0.229	0.375
STK17A1	1	0.910992	0.43	0.488
NCOR11	1	0.597931	0.339	0.596
CSK1	1	0.491392	0.231	0.388
RAB11FIP11	1	0.357841	0.222	0.362
VPS13A	1	0.544495	0.155	0.269
PILRB1	1	0.589224	0.175	0.3
MYO1G1	1	0.806403	0.261	0.228
KLF6	1	0.387516	0.707	0.838
N4BP11	1	0.666325	0.25	0.428
ARHGAP451	1	0.885873	0.293	0.276
DDX61	1	0.605705	0.292	0.508
LSP11	1	0.740934	0.433	0.444
PARP10	1	0.752135	0.193	0.332
PRDM1	1	0.322358	0.207	0.334
SIRT71	1	0.552738	0.189	0.32
CYTIP1	1	0.698628	0.361	0.352
RBM5	1	0.708668	0.274	0.474
RAB27A1	1	0.389395	0.204	0.334
LPIN21	1	0.538559	0.247	0.414
SAMD9L1	1	1.22034	0.416	0.472
MX1	1	0.429374	0.327	0.525
RBM33	1	0.620417	0.227	0.386
JAK11	1	0.444804	0.379	0.654
LBH	1	0.311226	0.24	0.385
NFATC2IP	1	0.753009	0.247	0.42
GPRIN31	1	0.910617	0.281	0.262
DDX3X1	1	0.787896	0.577	0.775
ARHGAP91	1	0.843405	0.279	0.254
PRKX	1	0.471701	0.179	0.297
CIRBP1	1	0.34666	0.435	0.751
SMCHD11	1	1.11605	0.444	0.553
GLS	1	0.611741	0.326	0.56
ZNF292	1	0.726354	0.308	0.53
INTS6	1	0.690644	0.245	0.41
NLRC51	1	1.06176	0.265	0.249
TSC22D31	1	1.02204	0.469	0.56
PCNX1	1	0.594477	0.194	0.323
SCAF11	1	0.49031	0.402	0.703
SYNRG1	1	1.03141	0.377	0.423
C19orf661	1	0.670031	0.268	0.45
CHD3	1	0.67318	0.236	0.394
ARRDC3	1	0.492897	0.277	0.451
FAM214A	1	0.530625	0.154	0.256
TBCD1	1	0.629284	0.17	0.282
KIAA1109	1	0.684974	0.22	0.365
VAMP21	1	0.502637	0.349	0.593
ITGA41	1	0.8749	0.287	0.277
EPC11	1	0.595839	0.3	0.505
PAXX1	1	0.605476	0.31	0.524
PRKACB1	1	0.410072	0.175	0.282
XRN11	1	0.683694	0.261	0.431
HELZ2	1	0.634212	0.171	0.28
CELF21	1	0.789953	0.417	0.473
SLC4A7	1	0.587823	0.221	0.356
TRIM56	1	0.705587	0.286	0.477
WIPF11	1	0.826311	0.413	0.476
SPN1	1	0.709242	0.254	0.23
IL2RB1	1	0.415693	0.287	0.243
CNOT6L1	1	0.532849	0.225	0.363
PPM1K1	1	0.621163	0.229	0.369
CDKN1B1	1	0.545028	0.233	0.374
DDHD1	1	0.615668	0.21	0.339
PARP81	1	0.938155	0.268	0.259
EML4	1	1.12525	0.404	0.495
RABGAP1L1	1	0.562664	0.218	0.349
NR3C11	1	0.71189	0.298	0.491
APOBEC3C1	1	0.466986	0.25	0.39
DDX60	1	0.655078	0.194	0.31
HAVCR21	1	0.43756	0.172	0.265
BDP11	1	0.770561	0.3	0.496
GRK21	1	0.622026	0.279	0.453
RBM6	1	0.712908	0.313	0.526
1961-09-01	1	0.945708	0.381	0.439
GPSM31	1	0.376759	0.253	0.391
TNFAIP81	1	0.447824	0.221	0.344
TIGIT1	1	0.39357	0.256	0.214
ZCCHC11	1	0.72459	0.277	0.453
GNPTAB1	1	0.606113	0.284	0.451
FERMT31	1	0.330315	0.191	0.291
ZC3HAV11	1	0.660465	0.273	0.44
STAT31	1	0.543955	0.399	0.675
HNRNPDL	1	0.429321	0.431	0.728
PIP4K2A1	1	0.469147	0.206	0.32
TBC1D2B	1	0.593877	0.184	0.289
TTC39C1	1	0.46907	0.172	0.266
RASA21	1	0.528803	0.176	0.273
HNRNPH1	1	0.777715	0.537	0.754
MYH9	1	0.368928	0.437	0.707
ANKRD36C	1	1.09081	0.301	0.318
TRAPPC101	1	0.538243	0.172	0.267
SP140L	1	0.642191	0.197	0.307
CTSW1	1	0.285024	0.273	0.227
SLC9A3R11	1	0.475131	0.217	0.331
SF3B1	1	0.525354	0.41	0.697
MDM4	1	0.759427	0.314	0.517
ANKRD49	1	0.669966	0.174	0.269
RAC21	1	0.479792	0.434	0.459
PARVG1	1	0.437282	0.175	0.262
IFI161	1	0.348873	0.483	0.761
IRF31	1	0.69087	0.288	0.462
UPF2	1	0.778549	0.304	0.494
TNFAIP31	1	0.75274	0.456	0.518
ERICH1	1	0.730536	0.243	0.379
MX2	1	0.630995	0.198	0.293
MT-ND6	1	0.716856	0.326	0.525
TUBA4A1	1	0.388677	0.211	0.309
TAF1D	1	0.587033	0.385	0.635
FNBP4	1	0.707718	0.314	0.507
2023-09-11	1	0.7258	0.252	0.245
RSBN1L1	1	0.687212	0.331	0.539
TGOLN2	1	0.636101	0.382	0.642
SEMA4D1	1	0.836663	0.287	0.297
CD84	1	0.750945	0.256	0.249
PPP1R10	1	0.794963	0.326	0.524
OFD11	1	0.714777	0.267	0.416
ANKRD13D	1	0.727813	0.244	0.378
DDX60L	1	0.804129	0.205	0.31
HCST1	1	0.278335	0.499	0.499
KMT2A	1	1.05424	0.423	0.556
EVI2B1	1	0.31529	0.23	0.328
MPHOSPH81	1	0.973567	0.465	0.648
PBXIP1	1	0.635735	0.199	0.298
CYTH11	1	0.603403	0.236	0.355
MBP1	1	0.811318	0.332	0.367
CCDC691	1	0.431587	0.175	0.255
PIK3R11	1	0.638263	0.295	0.45
SLA1	1	0.682894	0.31	0.319
LCP21	1	0.627162	0.327	0.348
ABHD17A1	1	0.681325	0.344	0.545
CENPC1	1	0.679965	0.22	0.329
CWF19L2	1	0.709719	0.241	0.364
HP1BP3	1	0.549461	0.414	0.678
HLA-F1	1	0.642395	0.497	0.663
ATXN7	1	0.686669	0.228	0.342
DDX241	1	0.73197	0.514	0.733
CFLAR	1	0.514316	0.422	0.674
PDE7A1	1	0.896529	0.268	0.284
HSPA1B	1	0.598742	0.44	0.633
SRRM2	1	0.598444	0.562	0.812
TNFRSF1B1	1	0.355504	0.266	0.369
APOBEC3G1	1	0.590138	0.403	0.448
NSD3	1	0.729065	0.373	0.608
IQGAP21	1	0.476276	0.198	0.281
MAF	1	0.711377	0.241	0.343
INPP4A	1	0.602817	0.176	0.252
ARHGEF31	1	0.560313	0.209	0.297
C5orf561	1	0.586913	0.224	0.32
CHD2	1	0.76789	0.319	0.492
SP1101	1	0.606031	0.323	0.482
IRF11	1	0.683868	0.477	0.61
ADAR	1	0.666272	0.407	0.667
SENP7	1	0.650596	0.192	0.273
ASH1L	1	0.820754	0.344	0.547
PCM11	1	0.733572	0.357	0.563
LNPEP1	1	0.686229	0.279	0.413
CNTRL	1	0.618293	0.204	0.288
ATM1	1	0.964518	0.407	0.541
DGKZ1	1	0.703765	0.275	0.406
USP151	1	0.991171	0.388	0.506
TLE4	1	0.825934	0.229	0.328
FNBP11	1	0.850167	0.405	0.527
FAM118A	1	1.03429	0.264	0.29
RICTOR1	1	0.725077	0.269	0.397
ITGA11	1	0.583201	0.224	0.304
POLR2J3	1	0.656451	0.387	0.607
ARID4B1	1	0.655705	0.384	0.609
GCC21	1	0.899201	0.443	0.621
DUSP21	1	0.584202	0.375	0.409
SETX	1	0.910491	0.317	0.482
IL10RA1	1	0.695868	0.276	0.302
SRSF11	1	0.712127	0.437	0.71
UTRN1	1	0.955339	0.405	0.525
NCKAP1L1	1	0.432337	0.215	0.29
TRA2B	1	0.450485	0.456	0.706
BPTF1	1	0.788639	0.397	0.634
GIMAP41	1	0.595035	0.329	0.371
GPBP11	1	0.718341	0.398	0.634
AES1	1	0.505122	0.454	0.723
CD481	1	0.372683	0.384	0.417
PTPN41	1	0.549612	0.214	0.288
PARP14	1	0.769016	0.393	0.596
PTGER41	1	0.666562	0.242	0.256
BTN3A21	1	0.881191	0.364	0.473
OGT	1	1.0589	0.361	0.479
ERAP2	1	0.866636	0.237	0.269
SAMSN11	1	0.399265	0.262	0.334
ARHGAP4	1	0.682865	0.222	0.299
PRPF4B	1	0.777354	0.397	0.62
BCL21	1	0.835981	0.255	0.292
SLC2A31	1	0.698001	0.41	0.509
TMEM21	1	0.634635	0.238	0.316
WFDC2	2	3.76946	0.913	0.313
SLPI	2	3.43682	0.884	0.169
CLDN3	2	2.86664	0.939	0.128
KRT18	2	2.74759	0.967	0.264
CLDN4	2	2.62363	0.907	0.146
KRT19	2	2.57706	0.909	0.153
EPCAM	2	2.54689	0.917	0.111
MMP7	2	2.51255	0.592	0.07
MUC1	2	2.5092	0.892	0.148
ELF3	2	2.49145	0.892	0.11
KRT8	2	2.48179	0.973	0.21
CRYAB	2	2.33552	0.686	0.149
CLU	2	2.29811	0.925	0.25
SPINT2	2	2.27294	0.977	0.26
LCN2	2	2.24685	0.71	0.058
KRT7	2	2.24531	0.877	0.098
SCGB2A1	2	2.2369	0.516	0.042
TACSTD2	2	2.19578	0.793	0.13
CD24	2	2.0783	0.905	0.122
TFF3	2	2.06928	0.286	0.046
S100A1	2	1.98665	0.778	0.07
CD9	2	1.96642	0.97	0.345
SST	2	1.95456	0.287	0.021
CLDN7	2	1.91991	0.878	0.102
MAL2	2	1.84333	0.893	0.076
CP	2	1.81785	0.758	0.056
DAPL1	2	1.78753	0.603	0.073
LAPTM4B	2	1.75338	0.945	0.231
IGFBP2	2	1.73141	0.937	0.363
GSTP1	2	1.70198	0.99	0.689
KLK7	2	1.64639	0.676	0.05
HSPB1	2	1.63639	0.99	0.598
MSLN	2	1.63503	0.753	0.069
DSP	2	1.62505	0.917	0.107
DEFB1	2	1.59797	0.606	0.056
C1orf186	2	1.57135	0.691	0.066
S100A13	2	1.54035	0.959	0.306
FOLR1	2	1.52655	0.777	0.048
SLC34A2	2	1.51534	0.649	0.068
SDC4	2	1.50322	0.906	0.163
BCAM	2	1.48531	0.857	0.183
MDK	2	1.47386	0.875	0.261
CRABP2	2	1.47065	0.826	0.134
DHCR24	2	1.44273	0.804	0.135
SLC40A1	2	1.42879	0.725	0.183
ATF3	2	1.42436	0.85	0.344
PERP	2	1.42358	0.83	0.115
PPDPF	2	1.4029	0.982	0.668
CHI3L1	2	1.39492	0.631	0.067
MUC16	2	1.39338	0.697	0.051
IFI27	2	1.36195	0.981	0.539
KRT17	2	1.35083	0.377	0.04
SOX4	2	1.34008	0.846	0.293
TCIM	2	1.29944	0.472	0.108
C2orf88	2	1.29093	0.5	0.054
TNFAIP2	2	1.27749	0.764	0.239
SCGB1D2	2	1.25416	0.38	0.02
AC007906.2	2	1.24492	0.552	0.035
GNAS	2	1.24352	0.994	0.848
RPL8	2	1.23276	1	0.915
CYP1B1	2	1.22479	0.571	0.077
PDZK1IP1	2	1.19945	0.605	0.038
ITGB8	2	1.19344	0.718	0.062
C19orf33	2	1.18141	0.767	0.061
PRKCI	2	1.17767	0.837	0.181
SMIM22	2	1.16459	0.531	0.035
FTH1	2	1.16265	0.999	0.93
PTPRF	2	1.14749	0.873	0.121
TNNT1	2	1.14518	0.76	0.05
CFB	2	1.14003	0.665	0.068
NDUFC2	2	1.13857	0.956	0.583
PRDX5	2	1.13663	0.967	0.596
QPRT	2	1.13273	0.792	0.158
KCNK15	2	1.12618	0.731	0.044
SPON1	2	1.12572	0.436	0.12
ALDOA	2	1.10767	0.994	0.736
BCAT1	2	1.10295	0.697	0.22
SLC2A1	2	1.10252	0.774	0.146
ATP1B1	2	1.09697	0.844	0.208
THSD4	2	1.09115	0.352	0.039
DSG2	2	1.0881	0.812	0.096
HILPDA	2	1.08777	0.612	0.135
VTCN1	2	1.08622	0.688	0.029
LSR	2	1.08324	0.881	0.123
MAP3K13	2	1.07864	0.919	0.278
FXYD3	2	1.07788	0.735	0.04
NEAT1	2	1.075	0.978	0.929
DDR1	2	1.06948	0.845	0.074
LY6E	2	1.06828	0.982	0.706
ST14	2	1.05861	0.831	0.124
SNCG	2	1.05843	0.428	0.105
TPI1	2	1.05363	0.975	0.661
NR2F6	2	1.05086	0.891	0.165
PPA1	2	1.04542	0.95	0.46
S100A14	2	1.04176	0.681	0.045
DMKN	2	1.03987	0.794	0.093
GAPDH	2	1.03563	0.998	0.88
ABHD11	2	1.03517	0.855	0.132
ZNF503	2	1.03289	0.716	0.148
PCBD1	2	1.02868	0.897	0.286
SAA1	2	1.02826	0.259	0.029
PAX8	2	1.02739	0.777	0.067
SPINT1	2	1.02295	0.81	0.098
AQP5	2	1.00809	0.568	0.027
BNIP3	2	1.00665	0.86	0.265
ID4	2	1.00047	0.731	0.126
CXADR	2	0.998703	0.806	0.051
NDUFB9	2	0.997539	0.941	0.422
RND3	2	0.997538	0.767	0.165
SLC39A4	2	0.985529	0.81	0.151
C10orf10	2	0.983156	0.573	0.09
PGRMC1	2	0.974422	0.923	0.308
PPP1R14B	2	0.970529	0.94	0.477
CRIP2	2	0.969974	0.819	0.204
CLDN1	2	0.969098	0.479	0.077
MT1G	2	0.965887	0.525	0.123
MFGE8	2	0.965457	0.832	0.236
C14orf2	2	0.963735	0.967	0.626
APOA1	2	0.96217	0.505	0.097
SOX17	2	0.960905	0.668	0.084
PRSS8	2	0.959209	0.777	0.035
AGR2	2	0.958544	0.434	0.019
MEIS1	2	0.954583	0.783	0.09
BACE2	2	0.953533	0.742	0.147
PPP1R16A	2	0.951692	0.819	0.13
EMX2	2	0.951585	0.77	0.082
DSC2	2	0.950564	0.691	0.068
TM4SF1	2	0.944888	0.815	0.221
ERBB3	2	0.9441	0.715	0.032
EGR1	2	0.94157	0.908	0.44
SELENOP	2	0.941292	0.789	0.234
TMED10	2	0.936732	0.943	0.516
MT-ND21	2	0.931304	0.99	0.97
TM7SF2	2	0.918106	0.747	0.089
TMEM205	2	0.917945	0.891	0.341
FAM213A	2	0.917645	0.787	0.151
CYR61	2	0.916174	0.778	0.223
RBP1	2	0.915602	0.86	0.241
PRDX6	2	0.915525	0.967	0.536
SINHCAF	2	0.915454	0.871	0.252
CDH1	2	0.914924	0.769	0.039
NDRG1	2	0.913509	0.799	0.302
ANXA3	2	0.905217	0.679	0.061
TXN	2	0.898343	0.976	0.63
LGALS3BP	2	0.898157	0.956	0.37
ATP1A1	2	0.893238	0.953	0.456
MGST1	2	0.89225	0.436	0.081
S100A11	2	0.889385	0.994	0.797
CKB	2	0.881601	0.769	0.126
IFITM3	2	0.879199	0.986	0.57
IGF2BP2	2	0.870259	0.664	0.08
SCNN1A	2	0.870247	0.748	0.04
MYL6B	2	0.861414	0.857	0.27
BEX3	2	0.85918	0.85	0.291
CXXC5	2	0.858096	0.87	0.254
COX5B	2	0.85808	0.972	0.701
CCDC6	2	0.858057	0.882	0.234
KLK10	2	0.856787	0.531	0.031
LAMB3	2	0.856012	0.706	0.051
RAB25	2	0.855094	0.734	0.03
ASS1	2	0.851679	0.744	0.11
TMEM123	2	0.849331	0.948	0.459
LAMA5	2	0.847998	0.806	0.123
S100A16	2	0.84592	0.882	0.236
TMEM238	2	0.845261	0.746	0.167
YAP1	2	0.84358	0.851	0.167
UQCRQ	2	0.842856	0.958	0.588
PDIA4	2	0.842754	0.903	0.396
PRDX2	2	0.839401	0.952	0.48
MEST	2	0.837243	0.598	0.078
HSP90AB1	2	0.836783	0.996	0.814
VEGFA	2	0.835825	0.828	0.227
HMGN3	2	0.83319	0.936	0.499
ATP5G3	2	0.831792	0.964	0.617
LYPD1	2	0.831667	0.525	0.032
GPRC5A	2	0.831368	0.456	0.064
COX6C	2	0.827845	0.979	0.741
EFNA1	2	0.826835	0.736	0.088
MIF	2	0.826146	0.936	0.513
JUP	2	0.824465	0.816	0.136
NDUFS5	2	0.823607	0.981	0.675
UBE2H	2	0.82016	0.891	0.355
EHF	2	0.817742	0.669	0.029
HEBP2	2	0.81548	0.91	0.39
KRTCAP3	2	0.814841	0.733	0.041
ASRGL1	2	0.814283	0.582	0.079
YBX3	2	0.813256	0.96	0.42
CALR	2	0.81141	0.987	0.705
ERP27	2	0.80716	0.409	0.027
NUPR1	2	0.805601	0.819	0.28
TIMM8B	2	0.800305	0.904	0.461
GTF2I	2	0.798076	0.966	0.537
CYC1	2	0.796649	0.916	0.389
HSPE1	2	0.795616	0.983	0.687
CADM1	2	0.786611	0.719	0.183
MT-ND1	2	0.78055	0.993	0.979
MLF2	2	0.779519	0.936	0.389
APLP2	2	0.778871	0.966	0.49
TFPI2	2	0.77824	0.465	0.063
CXCL17	2	0.778081	0.405	0.021
HMGA1	2	0.774916	0.822	0.24
PUF60	2	0.772139	0.926	0.412
NCKAP1	2	0.769701	0.893	0.211
UCP2	2	0.769103	0.866	0.38
CITED4	2	0.76763	0.782	0.139
TNFRSF12A	2	0.767023	0.779	0.204
TOMM20	2	0.762342	0.946	0.544
HES1	2	0.760558	0.612	0.171
RPL22	2	0.760154	0.996	0.863
C3	2	0.758849	0.62	0.226
CMTM6	2	0.756656	0.889	0.472
CNPY2	2	0.755262	0.914	0.417
CLDN10	2	0.755097	0.462	0.024
STXBP6	2	0.753174	0.635	0.047
WT1	2	0.753162	0.599	0.111
FBXO32	2	0.750065	0.573	0.131
COX7B	2	0.743277	0.962	0.628
KLK5	2	0.742339	0.376	0.026
NPC2	2	0.740451	0.942	0.529
BHLHE41	2	0.736182	0.621	0.16
SOX9	2	0.733655	0.536	0.036
ATP5J2	2	0.733002	0.963	0.64
TRIB1	2	0.731888	0.737	0.218
STARD10	2	0.731045	0.703	0.11
PPP1CB	2	0.727782	0.953	0.52
SLIRP	2	0.727017	0.874	0.445
TSTA3	2	0.722525	0.867	0.308
EMP2	2	0.721212	0.835	0.232
SERPING1	2	0.721035	0.869	0.293
CSTB	2	0.71675	0.974	0.635
TSC22D1	2	0.716352	0.897	0.325
PBX1	2	0.710726	0.829	0.186
CAMTA1	2	0.709986	0.919	0.377
VSIG2	2	0.707268	0.475	0.026
RPS17	2	0.706455	0.986	0.762
MRPL14	2	0.706394	0.893	0.365
PRAME	2	0.705773	0.563	0.043
SCX	2	0.702953	0.519	0.04
PHLDA2	2	0.702332	0.617	0.133
REXO2	2	0.698978	0.864	0.345
CYSTM1	2	0.695142	0.85	0.284
C8orf33	2	0.693746	0.836	0.237
HSPD1	2	0.693324	0.966	0.575
KLK11	2	0.692005	0.511	0.025
ANXA4	2	0.691176	0.795	0.304
KLK6	2	0.690412	0.538	0.021
TMBIM6	2	0.686912	0.991	0.764
MT-ND4	2	0.686017	0.993	0.979
KRT23	2	0.68528	0.527	0.019
ROMO1	2	0.685047	0.923	0.484
PAWR	2	0.684738	0.857	0.192
TMPRSS4	2	0.684083	0.627	0.022
NCOA7	2	0.683035	0.775	0.319
ECHS1	2	0.681082	0.902	0.422
KIAA1522	2	0.680204	0.74	0.092
SCD	2	0.678479	0.507	0.154
AP1M2	2	0.675933	0.706	0.031
EI24	2	0.674885	0.882	0.294
POR	2	0.672602	0.879	0.259
MLF1	2	0.671543	0.694	0.122
CD47	2	0.671161	0.94	0.508
PSMB5	2	0.669267	0.889	0.382
MAGEF1	2	0.66821	0.734	0.184
CD151	2	0.666362	0.928	0.39
MPZL2	2	0.666306	0.723	0.073
COA4	2	0.661703	0.866	0.34
TSPAN1	2	0.659153	0.404	0.019
KLK8	2	0.658946	0.626	0.024
EIF4G1	2	0.657974	0.928	0.401
WEE1	2	0.656933	0.645	0.158
FKBP4	2	0.655946	0.846	0.252
CTTN	2	0.655788	0.895	0.239
NDUFS8	2	0.65414	0.924	0.481
PARD6B	2	0.653433	0.692	0.045
ARF4	2	0.652739	0.923	0.454
ISYNA1	2	0.652138	0.749	0.152
CDK16	2	0.649802	0.837	0.203
POLR2H	2	0.649053	0.882	0.319
SEZ6L2	2	0.648908	0.737	0.101
CYHR1	2	0.648607	0.857	0.275
CYB5A	2	0.648569	0.788	0.294
KIAA1217	2	0.648182	0.718	0.107
HOOK2	2	0.64803	0.808	0.169
RBM47	2	0.647332	0.779	0.166
SMIM14	2	0.647183	0.789	0.229
RTN3	2	0.646141	0.915	0.38
S100A2	2	0.645624	0.44	0.044
SEM1	2	0.642879	0.969	0.637
H1F0	2	0.642661	0.777	0.196
SERPINH1	2	0.642346	0.899	0.313
SLC25A4	2	0.641842	0.665	0.181
BEX1	2	0.638082	0.253	0.023
KLF5	2	0.637975	0.624	0.04
PEBP1	2	0.637916	0.949	0.56
SORT1	2	0.637119	0.745	0.124
TSPAN3	2	0.636449	0.87	0.314
AURKAIP1	2	0.635938	0.94	0.53
GPAA1	2	0.634441	0.853	0.286
AK4	2	0.630726	0.737	0.099
MTCH1	2	0.629707	0.935	0.436
ARHGAP29	2	0.629065	0.751	0.155
TMEM14B	2	0.628537	0.91	0.432
TCEAL9	2	0.62833	0.862	0.291
LRRC41	2	0.627836	0.804	0.243
NRBP2	2	0.627736	0.682	0.121
ATRAID	2	0.6275	0.906	0.47
ARPC1A	2	0.626055	0.882	0.321
DNAJC19	2	0.625805	0.878	0.345
GLO1	2	0.625489	0.845	0.302
MRPL51	2	0.625371	0.919	0.529
FKBP2	2	0.624104	0.959	0.539
LTBP3	2	0.624035	0.866	0.286
GAS6	2	0.623634	0.739	0.262
GCSH	2	0.622707	0.802	0.225
ESRP1	2	0.622391	0.691	0.029
C20orf204	2	0.621886	0.46	0.047
SLC44A4	2	0.620851	0.615	0.039
PEG10	2	0.62074	0.476	0.073
TPD52L1	2	0.620327	0.66	0.071
FBXO21	2	0.618306	0.711	0.225
CAMK2N1	2	0.617518	0.429	0.114
PHGDH	2	0.617467	0.672	0.115
MDH2	2	0.616134	0.902	0.435
GLRX5	2	0.615163	0.857	0.369
C1orf122	2	0.615051	0.851	0.344
HDGF	2	0.61355	0.922	0.372
NDUFB7	2	0.612072	0.956	0.571
CEBPD	2	0.611841	0.899	0.433
GPRC5C	2	0.60898	0.666	0.093
UBA1	2	0.608526	0.887	0.361
AHCYL1	2	0.608349	0.888	0.341
ERRFI1	2	0.606448	0.621	0.115
CTNND1	2	0.603259	0.894	0.302
MECOM	2	0.601897	0.635	0.072
PTK2	2	0.600886	0.836	0.202
C6orf132	2	0.598986	0.652	0.043
GGCT	2	0.595337	0.834	0.272
GID8	2	0.594635	0.828	0.248
FLNB	2	0.593286	0.795	0.2
ERO1A	2	0.593166	0.775	0.303
BICD1	2	0.592706	0.747	0.187
EPPK1	2	0.591869	0.592	0.028
RBM38	2	0.590545	0.799	0.209
LAMTOR1	2	0.588144	0.9	0.478
SELENBP1	2	0.585127	0.626	0.089
C19orf53	2	0.585123	0.96	0.61
NAXE	2	0.584039	0.846	0.276
CTBP2	2	0.584014	0.844	0.253
NMB	2	0.58346	0.534	0.104
LINC009691	2	0.582469	0.838	0.341
SF3B6	2	0.582465	0.949	0.538
ACP1	2	0.582195	0.913	0.398
PHLDA3	2	0.579131	0.695	0.149
PLPP2	2	0.577309	0.608	0.043
HOXD1	2	0.57718	0.349	0.023
GIPC1	2	0.576787	0.839	0.26
FOXQ1	2	0.576107	0.454	0.023
TUBA1C	2	0.57499	0.914	0.39
CMAS	2	0.570655	0.692	0.194
ERGIC3	2	0.570298	0.879	0.367
TMEM141	2	0.570186	0.754	0.299
VDAC1	2	0.569006	0.92	0.492
MRPS15	2	0.568317	0.851	0.363
PKP2	2	0.566189	0.561	0.049
EPS8L1	2	0.56592	0.674	0.076
PRDX4	2	0.565851	0.88	0.387
FNBP1L	2	0.564686	0.759	0.138
MRPL21	2	0.561978	0.859	0.317
CAPN1	2	0.561401	0.864	0.309
PCSK1N	2	0.561295	0.421	0.035
LAMC2	2	0.559322	0.52	0.028
SLC25A29	2	0.559136	0.701	0.122
MRPL33	2	0.558254	0.927	0.497
ANKRD37	2	0.557437	0.542	0.158
PATJ	2	0.556722	0.737	0.093
PCDH7	2	0.555352	0.652	0.09
MGAT4B	2	0.555214	0.822	0.25
TMEM14C	2	0.553332	0.907	0.437
PPP1R1B	2	0.553066	0.274	0.015
SYPL1	2	0.552017	0.851	0.319
SH3YL1	2	0.551719	0.767	0.175
HIST1H2AC1	2	0.550614	0.732	0.236
TMEM41A	2	0.548538	0.736	0.148
ANKRD65	2	0.548469	0.625	0.061
CETN2	2	0.547842	0.814	0.225
FAM210B	2	0.547466	0.799	0.22
RCN2	2	0.546611	0.857	0.357
BMP7	2	0.545539	0.445	0.021
PTGR1	2	0.545357	0.724	0.16
ATF5	2	0.542813	0.671	0.2
ERBB2	2	0.542577	0.663	0.085
SNRPE	2	0.541387	0.915	0.482
ADAMTS1	2	0.539447	0.542	0.153
BANF1	2	0.539253	0.937	0.493
DDIT3	2	0.539185	0.724	0.244
TMEM9	2	0.538988	0.8	0.203
DAG1	2	0.537095	0.768	0.169
TFAP2A	2	0.536872	0.44	0.021
BEX2	2	0.536755	0.631	0.065
DPY30	2	0.53384	0.878	0.368
BCAP31	2	0.532967	0.931	0.484
MAF1	2	0.5329	0.883	0.368
TRIP6	2	0.532782	0.819	0.225
MORN2	2	0.532649	0.727	0.158
VWA1	2	0.531765	0.744	0.114
BUD23	2	0.530764	0.885	0.352
LTBR	2	0.528919	0.799	0.244
GMPR	2	0.527823	0.564	0.097
PSMD2	2	0.527783	0.878	0.374
DNPH1	2	0.525744	0.819	0.325
SSU72	2	0.523692	0.942	0.511
DDAH2	2	0.523122	0.844	0.333
MRPL15	2	0.522526	0.797	0.256
OBSL1	2	0.521829	0.755	0.136
PDLIM1	2	0.521511	0.772	0.204
APOPT1	2	0.520961	0.801	0.284
TCEA3	2	0.520554	0.624	0.068
NUPR2	2	0.520205	0.447	0.018
MT-ATP81	2	0.519729	0.743	0.309
PON2	2	0.519159	0.818	0.231
FAM83H	2	0.519064	0.647	0.043
F11R	2	0.519051	0.764	0.144
TATDN1	2	0.51899	0.775	0.229
GRINA	2	0.517849	0.841	0.304
AHNAK2	2	0.517628	0.534	0.046
PTS	2	0.5176	0.778	0.236
AIFM1	2	0.516163	0.694	0.155
GRB7	2	0.51599	0.544	0.025
CYP4B1	2	0.515848	0.276	0.024
PIGT	2	0.515775	0.857	0.351
TMEM134	2	0.515741	0.835	0.303
UQCRFS1	2	0.515617	0.869	0.394
METRN	2	0.515357	0.785	0.225
GADD45GIP1	2	0.515305	0.933	0.515
AGRN	2	0.514562	0.744	0.167
PTGS1	2	0.513719	0.552	0.093
HDLBP	2	0.512673	0.924	0.449
TSPAN12	2	0.512662	0.552	0.089
ESR1	2	0.511864	0.485	0.05
OLA1	2	0.511543	0.818	0.298
NECTIN2	2	0.511254	0.842	0.268
ITGA3	2	0.510384	0.617	0.116
UQCC3	2	0.509813	0.818	0.247
PKP3	2	0.509792	0.647	0.03
MT1F	2	0.509486	0.715	0.177
PDCD5	2	0.508063	0.923	0.453
AHCY	2	0.507234	0.734	0.185
ALG3	2	0.506496	0.735	0.226
TMED4	2	0.505298	0.908	0.414
WDR45B	2	0.505143	0.84	0.284
CCT3	2	0.503704	0.931	0.485
ZNF2171	2	0.503408	0.767	0.275
TSPAN6	2	0.500641	0.704	0.119
LSM4	2	0.499983	0.885	0.381
MSRB2	2	0.499954	0.81	0.276
PLTP	2	0.499712	0.706	0.223
NENF	2	0.498719	0.847	0.382
BEX4	2	0.497003	0.791	0.271
RAMP1	2	0.496779	0.56	0.1
NFIX	2	0.496594	0.727	0.152
KCTD1	2	0.495672	0.547	0.058
VCL	2	0.495383	0.832	0.265
MYO6	2	0.494943	0.75	0.161
RAB13	2	0.494317	0.876	0.319
ITGB4	2	0.493861	0.579	0.05
MRPS26	2	0.493343	0.836	0.314
DSTN	2	0.493283	0.968	0.489
PGM2L1	2	0.492849	0.631	0.171
BUD31	2	0.492793	0.92	0.475
IRF2BP2	2	0.492654	0.903	0.426
FDPS	2	0.492573	0.888	0.421
LMNA	2	0.492457	0.965	0.428
ATP6V1D	2	0.491955	0.784	0.338
SHROOM3	2	0.491723	0.588	0.038
PNKD	2	0.491626	0.879	0.347
TNNI3	2	0.491359	0.617	0.036
CLNS1A	2	0.490602	0.858	0.359
YIPF2	2	0.490176	0.789	0.211
ADI1	2	0.488483	0.847	0.316
BTF3L4	2	0.487629	0.877	0.363
YIPF3	2	0.486968	0.881	0.356
PRELID3B	2	0.4866	0.782	0.225
HOOK1	2	0.486022	0.613	0.035
VEGFB	2	0.485298	0.817	0.31
FAM162A	2	0.484611	0.869	0.345
CRB3	2	0.484427	0.612	0.026
TSTD11	2	0.483857	0.876	0.352
EPHX1	2	0.482754	0.776	0.195
CNFN	2	0.482567	0.554	0.038
YIF1A	2	0.482531	0.823	0.34
[truncated: 26,466 more rows]
