# Supplementary material for: Single-cell and transcriptomic analyses reveal the influence of diabetes on ovarian cancer
Source: BMC Genomics. 2024 Jan 2;25:1. doi: 10.1186/s12864-023-09893-2 (PMC10759538; doi:10.1186/s12864-023-09893-2)
Supplement: Supplementary file 2 — Supplementary Material 2: Five clusters were categorized as monocytes in the GSE184880 dataset [file 12864_2023_9893_MOESM2_ESM.xlsx]

## Sheet: 05.singleR.celltype_anno_Single
Cluster ID	cells type
0	NK cells
1	T cells
2	Epithelial cells
3	Smooth muscle cells
4	T cells
5	Monocyte
6	Monocyte
7	Monocyte
8	B cells
9	Endothelial cells
10	Smooth muscle cells
11	Epithelial cells
12	Endothelial cells
13	Smooth muscle cells
14	Monocyte
15	Tissue stem cells
16	NK cells
17	B cells
18	Epithelial cells
19	Monocyte
20	NK cells
21	Endothelial cells
22	Tissue stem cells
23	NK cells
24	Endothelial cells
25	Endothelial cells
26	Smooth muscle cells
27	T cells
28	NK cells
