# Supplementary material for: Single-cell and transcriptomic analyses reveal the influence of diabetes on ovarian cancer
Source: BMC Genomics. 2024 Jan 2;25:1. doi: 10.1186/s12864-023-09893-2 (PMC10759538; doi:10.1186/s12864-023-09893-2)
Supplement: Supplementary file 3 — Supplementary Material 3: Differentially expressed marker genes identified in the GSE165816 dataset [file 12864_2023_9893_MOESM3_ESM.xlsx]

## Sheet: 04.cluster_markers
gene	cluster	avg_log2FC	pct.1	pct.2
GNLY	0	3.47312	0.972	0.235
GZMB	0	3.31528	0.971	0.11
NKG7	0	3.30626	0.998	0.261
FGFBP2	0	3.16787	0.936	0.111
CST7	0	3.03566	0.951	0.118
PRF1	0	3.02773	0.977	0.119
GZMA	0	3.02248	0.977	0.128
CLIC3	0	2.83496	0.789	0.071
CD247	0	2.81796	0.943	0.116
SPON2	0	2.78167	0.839	0.079
KLRB1	0	2.68475	0.868	0.084
CCL5	0	2.65233	0.893	0.179
HOPX	0	2.64589	0.858	0.088
KLRF1	0	2.6037	0.865	0.071
KLRD1	0	2.55411	0.925	0.107
CTSW	0	2.47439	0.875	0.1
CD7	0	2.47146	0.842	0.104
GZMM	0	2.42555	0.861	0.099
TRDC	0	2.38206	0.709	0.053
ARL4C	0	2.24216	0.882	0.254
CCL4	0	2.20028	0.726	0.083
IL2RB	0	2.14756	0.699	0.062
GZMH	0	2.03427	0.743	0.111
ABHD17A	0	2.01021	0.891	0.434
MATK	0	1.88916	0.666	0.067
ADGRG1	0	1.76768	0.59	0.062
IFITM1	0	1.7648	0.637	0.099
AKR1C3	0	1.73493	0.529	0.036
RARRES3	0	1.69902	0.826	0.383
AES	0	1.65568	0.904	0.557
SYNE2	0	1.64535	0.724	0.119
C12orf75	0	1.58792	0.583	0.078
SAMD3	0	1.55734	0.552	0.063
PYHIN1	0	1.55703	0.534	0.059
NCR3	0	1.55629	0.47	0.034
CD160	0	1.54156	0.413	0.031
CALM1	0	1.51308	0.983	0.869
TXK	0	1.49838	0.466	0.037
SKAP1	0	1.43725	0.491	0.058
PTGDR	0	1.40583	0.447	0.042
HLA-C	0	1.25246	1	0.985
MALAT1	0	1.14386	1	0.998
B2M	0	0.998506	1	0.999
C1orf21	0	1.35269	0.406	0.034
PRSS23	0	1.33699	0.423	0.039
LCK	0	1.39141	0.525	0.086
ETS1	0	1.44028	0.554	0.102
S1PR5	0	1.3053	0.401	0.038
TRBC1	0	1.64112	0.521	0.09
ZAP70	0	1.27317	0.462	0.063
DDIT4	0	1.49342	0.469	0.076
PLEKHF1	0	1.1959	0.359	0.03
JAK1	0	1.4889	0.875	0.635
MYBL1	0	1.25248	0.406	0.048
PLAC8	0	1.60683	0.813	0.431
FCRL6	0	1.1946	0.357	0.032
EVL	0	1.49204	0.739	0.296
HLA-E	0	0.950625	0.985	0.949
CD81	0	1.50468	0.733	0.326
APOBEC3G	0	1.53369	0.669	0.251
RORA	0	1.23711	0.461	0.078
FCGR3A	0	0.923729	0.85	0.297
HLA-A	0	0.803785	0.998	0.985
UBB	0	1.15228	0.922	0.816
CMC1	0	1.70867	0.578	0.177
KLRC1	0	1.45035	0.314	0.026
RPL3	0	0.720187	0.995	0.977
PRKCH	0	1.2485	0.425	0.069
STK17A	0	1.3849	0.508	0.119
CEP78	0	1.34971	0.459	0.088
SH2D2A	0	1.07484	0.298	0.023
2023-09-07	0	1.28842	0.866	0.659
PTPN4	0	1.36958	0.5	0.118
RPS3	0	0.704048	0.992	0.981
MYL12A	0	1.05172	0.952	0.879
TBX21	0	1.15233	0.351	0.042
RUNX3	0	1.46916	0.627	0.229
HCST	0	1.17253	0.931	0.803
SH2D1B	0	1.09174	0.335	0.043
LBH	0	1.147	0.386	0.064
XCL2	0	1.1587	0.297	0.03
EFHD2	0	1.07301	0.917	0.826
APMAP	0	1.3595	0.548	0.182
IGFBP7	0	1.56266	0.564	0.205
MT-ATP6	0	0.52276	1	0.998
RAP1B	0	1.03907	0.888	0.733
PTGDS	0	2.76343	0.251	0.019
ALOX5AP	0	1.34337	0.569	0.196
PRR5	0	1.12905	0.361	0.063
RPS27A	0	0.51814	0.995	0.993
IL2RG	0	1.22409	0.531	0.169
CHST12	0	1.18598	0.446	0.112
RPS27	0	0.628231	0.995	0.986
STAT4	0	0.921873	0.283	0.033
BIN1	0	1.18502	0.438	0.114
TBC1D10C	0	1.24973	0.635	0.29
TFDP2	0	1.08495	0.361	0.068
FKBP11	0	1.09975	0.388	0.084
ARPC5L	0	1.39631	0.569	0.235
OPTN	0	1.08843	0.355	0.066
TGFBR3	0	0.919079	0.289	0.036
SYNE1	0	1.24409	0.537	0.187
LITAF	0	1.31183	0.68	0.374
TRBC2	0	0.965137	0.405	0.088
RPL23A	0	0.647827	0.987	0.963
PFN1	0	0.79982	0.958	0.93
KLF2	0	0.866051	0.922	0.813
NFATC2	0	0.89835	0.267	0.039
TTC38	0	1.05201	0.344	0.077
RAC2	0	1.03339	0.797	0.644
DENND2D	0	1.13134	0.395	0.112
HLA-B	0	0.460975	0.999	0.992
BIN2	0	1.01899	0.779	0.603
GNPTAB	0	1.27477	0.544	0.252
CCND3	0	1.164	0.667	0.423
RPS29	0	0.592524	0.987	0.97
IFITM2	0	0.993507	0.835	0.668
ID2	0	1.11642	0.773	0.542
SLC38A1	0	0.907785	0.291	0.055
GIMAP7	0	1.04094	0.798	0.646
TSEN54	0	0.891594	0.286	0.056
LINC00861	0	0.876967	0.285	0.053
IKZF3	0	0.861222	0.307	0.062
CD99	0	1.04821	0.743	0.534
ITM2A	0	0.826	0.264	0.045
CX3CR1	0	1.22167	0.666	0.427
TRGC2	0	0.755058	0.254	0.041
LLGL2	0	0.805409	0.251	0.043
CD226	0	0.812136	0.275	0.052
LAT	0	0.895959	0.324	0.079
RPSA	0	0.654746	0.959	0.909
ACAP1	0	1.0042	0.536	0.244
CD2	0	0.978947	0.357	0.096
MBP	0	1.04813	0.693	0.508
CXXC5	0	1.08988	0.426	0.165
TSTD1	0	1.07739	0.398	0.14
XBP1	0	1.17295	0.54	0.288
PRMT2	0	1.13397	0.62	0.409
CCND2	0	0.902723	0.32	0.085
SLFN5	0	1.00202	0.476	0.204
RPL27A	0	0.559207	0.976	0.95
RHOC	0	0.901501	0.518	0.221
CFL1	0	0.604614	0.956	0.928
HMOX2	0	1.03577	0.39	0.15
TPST2	0	0.990843	0.512	0.265
CD38	0	0.822	0.252	0.055
SYTL3	0	0.908802	0.313	0.091
GYPC	0	1.01723	0.455	0.207
HDDC2	0	1.04446	0.406	0.165
CD63	0	0.798422	0.857	0.786
MCTP2	0	0.805206	0.254	0.064
SUN2	0	1.02159	0.586	0.391
DHRS7	0	0.968993	0.61	0.441
CIRBP	0	0.859152	0.745	0.662
MT-CO2	0	0.280007	0.999	0.997
CD3E	0	0.903585	0.301	0.087
DDX5	0	0.552705	0.957	0.942
HIST1H1D	0	0.933697	0.321	0.11
HMGB1	0	0.579488	0.928	0.907
RPL13A	0	0.418344	0.995	0.969
PLEK	0	0.812563	0.759	0.673
ISG20	0	0.88167	0.358	0.138
ASCL2	0	1.06339	0.409	0.196
ARPC2	0	0.523771	0.942	0.93
NCL	0	0.8766	0.732	0.653
CCDC85B	0	0.89668	0.605	0.449
PAXX	0	0.965376	0.529	0.337
BTN3A2	0	0.961353	0.498	0.296
PLEKHA1	0	0.824321	0.292	0.099
STOM	0	0.859911	0.358	0.153
PTPN7	0	0.803706	0.272	0.086
ITGB7	0	0.793621	0.28	0.091
ANXA6	0	0.941831	0.523	0.341
MIB2	0	0.8282	0.283	0.1
PPP2R5C	0	0.863368	0.599	0.452
RASSF1	0	0.924462	0.42	0.222
RPA2	0	0.859724	0.36	0.164
ATM	0	0.867797	0.622	0.486
DBI	0	0.752972	0.725	0.668
TXNIP	0	0.501853	0.975	0.962
SRP14	0	0.544398	0.87	0.858
HIST1H4C	0	0.876862	0.384	0.19
CHST2	0	0.876149	0.324	0.133
LINC00623	0	0.775365	0.276	0.098
OSTF1	0	0.844803	0.618	0.517
SRSF5	0	0.551032	0.866	0.843
SH3BP5	0	0.842916	0.416	0.223
PDIA3	0	0.805564	0.644	0.551
SLC9A3R1	0	0.893493	0.438	0.254
PTMA	0	0.345224	0.991	0.987
RPL36AL	0	0.523066	0.9	0.88
PLA2G16	0	0.801761	0.353	0.172
RPL10	0	0.308495	0.997	0.991
PIP4K2A	0	0.862223	0.458	0.294
NDUFB7	0	0.670836	0.671	0.605
CCDC107	0	0.852091	0.387	0.215
PPIA	0	0.584269	0.815	0.799
HLA-F	0	0.765425	0.674	0.622
IL32	0	1.00979	0.301	0.116
GNG2	0	0.836573	0.498	0.34
CLEC2B	0	0.814526	0.592	0.477
LYAR	0	0.899	0.391	0.219
RPL7A	0	0.321311	0.992	0.98
PRKACB	0	0.767894	0.269	0.108
EBP	0	0.738921	0.295	0.129
2023-09-01	0	0.682036	0.271	0.107
STK4	0	0.656782	0.68	0.625
CTSC	0	0.727703	0.67	0.595
HIST1H1E	0	0.802874	0.305	0.14
NDUFB2	0	0.684529	0.702	0.669
RPL14	0	0.360852	0.976	0.965
SIGIRR	0	0.814785	0.485	0.337
LY6E	0	0.759285	0.592	0.437
SYTL1	0	0.754064	0.402	0.229
PTPN22	0	0.75457	0.305	0.142
RPS5	0	0.435917	0.931	0.903
PSMB9	0	0.570035	0.731	0.688
EIF3G	0	0.683583	0.747	0.748
POLR3GL	0	0.817522	0.4	0.243
GK5	0	0.826674	0.271	0.12
HMGN1	0	0.724441	0.551	0.425
TRAF3IP3	0	0.727904	0.606	0.532
DSTN	0	0.802351	0.448	0.3
PPIB	0	0.668392	0.693	0.671
DUSP2	0	0.833344	0.255	0.106
MGAT4A	0	0.718034	0.293	0.138
HSH2D	0	0.687456	0.259	0.115
RBM38	0	0.733683	0.276	0.129
CYFIP2	0	0.720938	0.332	0.178
PIK3R1	0	0.82955	0.418	0.281
RPL35	0	0.340363	0.949	0.948
SNRPN	0	0.639344	0.259	0.116
GBP5	0	0.619573	0.295	0.14
GUK1	0	0.568221	0.702	0.688
RBM39	0	0.579289	0.732	0.739
CALR	0	0.829891	0.573	0.5
CLIC1	0	0.437661	0.882	0.909
MANF	0	0.785182	0.325	0.18
CYBA	0	0.326312	0.991	0.972
RNF213	0	0.585177	0.713	0.685
FAM49B	0	0.635513	0.656	0.634
RPS15A	0	0.266934	0.985	0.979
UBC	0	0.35806	0.96	0.957
SNRPB	0	0.685291	0.589	0.537
2023-09-06	0	0.693488	0.436	0.302
CD47	0	0.769069	0.503	0.403
FAM107B	0	0.789168	0.478	0.361
NUCKS1	0	0.688454	0.512	0.415
MLLT6	0	0.760353	0.329	0.187
DOK2	0	0.590371	0.659	0.625
RASAL3	0	0.714357	0.324	0.186
RHOF	0	0.634647	0.283	0.145
FYN	0	0.733357	0.528	0.449
KIF2A	0	0.611238	0.316	0.177
TMA7	0	0.443079	0.803	0.822
RNF125	0	0.66893	0.357	0.221
TAF7	0	0.699146	0.417	0.293
SPN	0	0.69273	0.489	0.391
NDUFA12	0	0.605713	0.559	0.497
H3F3B	0	0.310202	0.972	0.973
PITPNC1	0	0.638392	0.263	0.14
CEMIP2	0	0.743532	0.319	0.193
C9orf16	0	0.627202	0.564	0.522
GCHFR	0	0.778813	0.289	0.164
RCN2	0	0.625148	0.256	0.133
SSR2	0	0.534571	0.655	0.649
PSME1	0	0.48174	0.722	0.738
SPCS2	0	0.62116	0.539	0.487
ZNF428	0	0.663658	0.298	0.176
SELENOW	0	0.672528	0.482	0.41
EEF1B2	0	0.3628	0.896	0.889
RASA3	0	0.642344	0.262	0.144
PTGER2	0	0.665954	0.297	0.178
TGFB1	0	0.504626	0.65	0.658
DRAP1	0	0.493488	0.655	0.608
ATP5IF1	0	0.563458	0.607	0.592
NPM1	0	0.446924	0.729	0.744
ZNF276	0	0.644326	0.271	0.155
MT-ND5	0	0.33047	0.995	0.986
STARD3NL	0	0.74492	0.265	0.153
MYL12B	0	0.451515	0.816	0.821
SSBP3	0	0.643957	0.295	0.18
SUB1	0	0.40476	0.758	0.791
NUCB2	0	0.655243	0.268	0.153
VAMP2	0	0.646234	0.506	0.449
ARGLU1	0	0.56181	0.612	0.602
CLEC2D	0	0.514777	0.261	0.139
HNRNPDL	0	0.508182	0.66	0.661
BZW1	0	0.593339	0.527	0.484
ABI3	0	0.627768	0.384	0.274
EPB41	0	0.639992	0.388	0.286
NT5C	0	0.642635	0.33	0.223
PTPRA	0	0.654294	0.348	0.243
BTG1	0	0.367796	0.893	0.904
CD53	0	0.510527	0.674	0.693
GTF3A	0	0.590841	0.53	0.487
ITGAL	0	0.635163	0.482	0.409
MACF1	0	0.652169	0.496	0.441
MAPRE2	0	0.586294	0.261	0.155
MED10	0	0.644158	0.395	0.31
SELENOK	0	0.686474	0.398	0.319
C12orf57	0	0.665256	0.437	0.346
HSPA8	0	0.454473	0.707	0.706
PARK7	0	0.43991	0.693	0.711
ATP2B4	0	0.605287	0.297	0.189
YWHAQ	0	0.618921	0.408	0.325
ADH5	0	0.606201	0.324	0.227
UCP2	0	0.53888	0.591	0.575
COX6C	0	0.44356	0.656	0.672
TRAPPC10	0	0.565104	0.288	0.191
IDI1	0	0.620922	0.339	0.25
METRNL	0	0.71724	0.418	0.36
SKP1	0	0.445529	0.649	0.686
HNRNPA1	0	0.375916	0.801	0.813
CDK2AP2	0	0.669497	0.326	0.238
AAK1	0	0.562368	0.432	0.362
DDX6	0	0.595382	0.404	0.334
DDX24	0	0.484149	0.477	0.415
YWHAZ	0	0.420396	0.705	0.749
RNF126	0	0.592585	0.301	0.212
PNN	0	0.524947	0.547	0.537
CDC42SE1	0	0.628139	0.45	0.404
DNAJC8	0	0.568874	0.491	0.462
UBTF	0	0.573371	0.289	0.198
CISD3	0	0.601997	0.319	0.234
GPR65	0	0.627559	0.362	0.287
CDC42	0	0.324848	0.811	0.845
UFC1	0	0.515227	0.497	0.467
SRSF7	0	0.442224	0.614	0.616
RPS19BP1	0	0.532229	0.454	0.416
CDC42SE2	0	0.538305	0.416	0.354
CASP8	0	0.619403	0.346	0.271
TERF2IP	0	0.551887	0.446	0.4
PNISR	0	0.382864	0.712	0.737
PRDX2	0	0.537417	0.338	0.255
SDF2L1	0	0.640469	0.328	0.251
MAP2K2	0	0.504461	0.512	0.51
DIP2A	0	0.528913	0.27	0.182
LNPEP	0	0.5605	0.421	0.371
SIPA1	0	0.577774	0.417	0.367
SAP18	0	0.388331	0.622	0.661
TERF1	0	0.555575	0.264	0.182
PTPN12	0	0.574617	0.398	0.345
ITGB1BP1	0	0.571369	0.332	0.263
UBE2F	0	0.580438	0.323	0.252
SCP2	0	0.526626	0.47	0.447
ANAPC16	0	0.521255	0.515	0.516
CNOT6L	0	0.636714	0.328	0.26
TCF25	0	0.431916	0.597	0.619
BLOC1S4	0	0.511685	0.252	0.173
HINT1	0	0.337798	0.706	0.743
ARHGEF1	0	0.562767	0.436	0.41
TRIR	0	0.359264	0.676	0.736
MRPS6	0	0.595915	0.351	0.29
RAB29	0	0.520118	0.258	0.177
CUTA	0	0.539323	0.464	0.445
MPHOSPH8	0	0.502365	0.504	0.499
TECR	0	0.549819	0.278	0.203
PPP1R18	0	0.530539	0.472	0.458
HSP90AA1	0	0.265746	0.873	0.887
RBM8A	0	0.473606	0.509	0.516
UBE2D2	0	0.497539	0.5	0.516
MZT2B	0	0.435589	0.548	0.553
ADAM8	0	0.50929	0.268	0.188
PPP1CA	0	0.435285	0.628	0.691
CDKN2D	0	0.406312	0.531	0.526
ARHGAP9	0	0.625337	0.378	0.335
PIM1	0	0.471091	0.257	0.176
AC245297.3	0	0.529728	0.338	0.275
LIMD2	0	0.360898	0.689	0.719
SRPK2	0	0.538411	0.359	0.303
RPS4Y1	0	0.49862	0.485	0.406
TRAPPC4	0	0.503261	0.273	0.201
HSP90B1	0	0.442453	0.592	0.616
SAMD9	0	0.550599	0.338	0.274
HMGN3	0	0.530909	0.471	0.467
RABAC1	0	0.422272	0.543	0.554
UTRN	0	0.485541	0.518	0.515
RAN	0	0.403491	0.542	0.564
FDPS	0	0.533346	0.342	0.29
SDF4	0	0.604635	0.32	0.265
N4BP2L2	0	0.38914	0.653	0.693
SEC11C	0	0.54463	0.306	0.244
LPCAT1	0	0.551602	0.276	0.208
UPF3A	0	0.536878	0.272	0.207
TES	0	0.543855	0.357	0.31
RSBN1L	0	0.540728	0.355	0.311
CORO1A	0	0.316262	0.847	0.893
DGKZ	0	0.491314	0.439	0.417
FUS	0	0.36033	0.636	0.672
SSR4	0	0.387317	0.663	0.737
STUB1	0	0.470343	0.44	0.424
CCDC88C	0	0.512992	0.296	0.234
ARHGEF3	0	0.505793	0.252	0.184
CYCS	0	0.498119	0.391	0.357
SET	0	0.384578	0.601	0.632
KRT10	0	0.515961	0.455	0.459
CIB1	0	0.434951	0.555	0.582
TMEM160	0	0.419225	0.469	0.476
BUB3	0	0.499055	0.306	0.251
CCT3	0	0.475491	0.381	0.352
ANKRD12	0	0.452742	0.525	0.547
EDF1	0	0.283679	0.704	0.76
PSMA5	0	0.491955	0.435	0.439
TMED9	0	0.488481	0.366	0.336
CHCHD2	0	0.268956	0.788	0.841
HIPK2	0	0.519637	0.288	0.233
MIF	0	0.499929	0.298	0.249
ACAA2	0	0.511462	0.273	0.218
SSBP1	0	0.437807	0.501	0.534
THRAP3	0	0.49833	0.437	0.433
ZRANB2	0	0.473192	0.398	0.375
POLR2K	0	0.520972	0.283	0.234
CD164	0	0.386356	0.566	0.61
PDAP1	0	0.484324	0.319	0.277
NDUFB8	0	0.400817	0.501	0.53
STX8	0	0.481364	0.29	0.242
BCL7C	0	0.53647	0.296	0.251
TRAPPC1	0	0.379401	0.546	0.597
APRT	0	0.332652	0.626	0.688
YPEL3	0	0.457068	0.493	0.52
EIF4A2	0	0.419516	0.532	0.573
APOBEC3C	0	0.515264	0.273	0.224
RPL31	0	0.29913	0.733	0.793
IMP3	0	0.449041	0.335	0.302
PSMB8	0	0.326441	0.609	0.668
CCDC12	0	0.454553	0.427	0.432
PSMD8	0	0.376816	0.48	0.505
UBE2L3	0	0.418579	0.457	0.48
SRSF3	0	0.325412	0.633	0.701
PPP1R12A	0	0.482242	0.482	0.518
NFATC3	0	0.508822	0.312	0.273
PIN1	0	0.480531	0.332	0.305
DNAJC1	0	0.467237	0.31	0.271
IK	0	0.469447	0.433	0.445
TBCB	0	0.476926	0.36	0.339
DCTN3	0	0.451194	0.418	0.423
GCC2	0	0.513331	0.354	0.324
SMC3	0	0.455571	0.349	0.323
ARL6IP1	0	0.497144	0.326	0.295
ECH1	0	0.462237	0.357	0.342
NCBP2-AS2	0	0.461888	0.289	0.253
PPDPF	0	0.364986	0.5	0.509
CCT7	0	0.47554	0.336	0.313
IGF2R	0	0.523039	0.315	0.282
PA2G4	0	0.467251	0.402	0.401
SYNRG	0	0.444414	0.265	0.218
ACTN4	0	0.475867	0.431	0.444
LMAN2	0	0.460297	0.451	0.486
ICAM2	0	0.423002	0.329	0.299
PRDX5	0	0.356118	0.551	0.616
PSIP1	0	0.498532	0.289	0.251
WIPF1	0	0.390442	0.499	0.542
PRRC2C	0	0.309117	0.624	0.688
CRBN	0	0.46767	0.344	0.328
PARP1	0	0.479984	0.273	0.235
TTC14	0	0.466389	0.373	0.364
RAB8B	0	0.434597	0.353	0.338
PHB	0	0.470022	0.299	0.275
LSM2	0	0.436869	0.27	0.231
ORAI1	0	0.431063	0.314	0.286
POLR2G	0	0.470512	0.327	0.31
STK10	0	0.442293	0.426	0.443
SDF2	0	0.426146	0.261	0.225
ACP1	0	0.43609	0.309	0.283
GPBP1	0	0.433897	0.407	0.414
NAP1L4	0	0.445384	0.289	0.257
PRMT1	0	0.465977	0.273	0.24
GLS	0	0.418036	0.286	0.251
TADA3	0	0.471319	0.268	0.232
ADD3	0	0.422956	0.419	0.424
IL16	0	0.444702	0.295	0.263
VDAC3	0	0.421142	0.317	0.298
TMED4	0	0.451824	0.259	0.222
SRRM1	0	0.363242	0.569	0.641
RFC1	0	0.419456	0.268	0.232
RASSF5	0	0.434179	0.362	0.357
POLR2L	0	0.405833	0.5	0.547
PSMB1	0	0.286853	0.605	0.681
HP1BP3	0	0.413028	0.445	0.469
NDUFA5	0	0.416693	0.287	0.261
MGMT	0	0.438772	0.261	0.227
MAGOH	0	0.45268	0.332	0.323
MPC2	0	0.439873	0.264	0.231
DNMT1	0	0.429973	0.271	0.237
C9orf78	0	0.423851	0.409	0.431
MIEN1	0	0.418541	0.321	0.307
SF1	0	0.309302	0.573	0.645
MSN	0	0.259505	0.727	0.808
POLR2B	0	0.400586	0.298	0.274
ATXN7L3B	0	0.442213	0.25	0.217
SUMO1	0	0.351808	0.427	0.456
MCRIP1	0	0.484241	0.293	0.276
ARAP2	0	0.372343	0.252	0.215
HSPA5	0	0.387369	0.458	0.491
PCSK7	0	0.407451	0.395	0.402
ACTR3	0	0.253364	0.661	0.734
ABCF1	0	0.44741	0.258	0.228
ADD1	0	0.460982	0.36	0.364
SRP19	0	0.407506	0.307	0.291
HNRNPA3	0	0.272943	0.633	0.709
PRPF38B	0	0.376575	0.463	0.504
IDS	0	0.390417	0.402	0.417
ZBTB44	0	0.433135	0.26	0.23
SERBP1	0	0.317194	0.571	0.653
SOD1	0	0.31507	0.45	0.469
DGUOK	0	0.436058	0.32	0.312
COMMD7	0	0.395011	0.295	0.282
URI1	0	0.434871	0.279	0.259
IKZF1	0	0.301179	0.503	0.545
DDX46	0	0.353752	0.495	0.552
HNRNPF	0	0.338481	0.489	0.547
LUC7L3	0	0.304146	0.537	0.605
AKNA	0	0.399262	0.436	0.478
TROVE2	0	0.417206	0.257	0.235
SNRPD2	0	0.42369	0.409	0.443
SPSB3	0	0.411439	0.29	0.278
MEAF6	0	0.402136	0.303	0.296
KRTCAP2	0	0.388606	0.332	0.332
PSMC5	0	0.422711	0.395	0.428
RALY	0	0.393157	0.353	0.365
DAD1	0	0.35627	0.458	0.522
EPC1	0	0.402257	0.344	0.346
APOL6	0	0.398209	0.353	0.352
TAP1	0	0.388415	0.327	0.322
PEBP1	0	0.359708	0.283	0.265
EIF5A	0	0.386644	0.413	0.446
ATP5PF	0	0.280569	0.538	0.621
C11orf58	0	0.298689	0.507	0.575
ARF6	0	0.351295	0.439	0.483
AC004687.1	0	0.429878	0.383	0.406
XRCC5	0	0.255705	0.537	0.611
CNPY2	0	0.404776	0.308	0.311
LSM3	0	0.33429	0.399	0.433
GLRX5	0	0.390315	0.28	0.275
ANP32E	0	0.429329	0.26	0.24
FAM173A	0	0.403017	0.299	0.301
ENSA	0	0.406321	0.373	0.403
SPCS1	0	0.282653	0.521	0.611
PPP1R7	0	0.359926	0.318	0.321
KANSL1	0	0.358	0.382	0.41
LRP10	0	0.386251	0.285	0.277
SELENOT	0	0.335274	0.399	0.44
ARID4B	0	0.386441	0.43	0.478
TMED2	0	0.383443	0.307	0.313
DYNLRB1	0	0.383685	0.388	0.428
SSNA1	0	0.360046	0.374	0.403
BANF1	0	0.33846	0.361	0.383
DDOST	0	0.4269	0.298	0.303
CYTH1	0	0.408315	0.386	0.425
CD2BP2	0	0.407024	0.263	0.26
TMC6	0	0.375995	0.286	0.281
COPS6	0	0.406648	0.321	0.336
TMCO1	0	0.375457	0.325	0.34
PYURF	0	0.354478	0.315	0.325
CHMP4A	0	0.37132	0.387	0.434
CTBP2	0	0.375214	0.32	0.335
SUPT16H	0	0.38536	0.276	0.276
LAIR1	0	0.352407	0.257	0.249
DIAPH1	0	0.331678	0.451	0.519
PPM1G	0	0.372144	0.353	0.386
TMED10	0	0.388416	0.345	0.377
RBL2	0	0.355536	0.275	0.273
ORMDL1	0	0.339275	0.387	0.427
SRP9	0	0.346669	0.386	0.431
MED4	0	0.372616	0.275	0.278
SASH3	0	0.376004	0.308	0.321
CYTIP	0	0.277529	0.381	0.408
NOP56	0	0.366646	0.255	0.253
SYF2	0	0.301183	0.509	0.603
NUDC	0	0.36678	0.326	0.351
EAPP	0	0.345546	0.294	0.304
FIS1	0	0.308408	0.437	0.508
PDIA6	0	0.370556	0.38	0.426
TEX264	0	0.347639	0.278	0.283
MFSD10	0	0.357486	0.288	0.296
PSMC4	0	0.376805	0.271	0.279
DNAJB6	0	0.310073	0.378	0.424
ATRX	0	0.275789	0.47	0.541
HDAC1	0	0.370078	0.253	0.255
GPATCH8	0	0.370992	0.252	0.255
BRD7	0	0.358959	0.307	0.328
VPS4B	0	0.353105	0.316	0.339
GADD45GIP1	0	0.300206	0.334	0.363
LDHA	0	0.25437	0.454	0.519
PDLIM2	0	0.326229	0.305	0.325
CPNE1	0	0.340789	0.31	0.332
NASP	0	0.345608	0.303	0.319
GOLGA4	0	0.340405	0.333	0.357
LSM7	0	0.264523	0.433	0.502
S1PR4	0	0.285074	0.391	0.434
PSMB8-AS1	0	0.371669	0.274	0.286
SSBP4	0	0.37532	0.321	0.347
TAPBP	0	0.271079	0.503	0.602
PUF60	0	0.327191	0.306	0.333
S100A8	1	2.08008	1	0.67
S100A9	1	1.92728	1	0.756
S100A12	1	1.91177	0.992	0.492
VCAN	1	1.48772	0.998	0.57
PADI4	1	1.18335	0.533	0.091
PLBD1	1	1.439	0.847	0.38
CYP1B1	1	1.35544	0.733	0.248
RBP7	1	1.26779	0.807	0.337
TSPO	1	0.88002	0.996	0.826
MNDA	1	1.03377	0.999	0.643
GAPDH	1	0.761936	0.998	0.921
LYZ	1	1.03277	1	0.731
SLC2A3	1	1.20855	0.76	0.318
TALDO1	1	0.868467	0.967	0.681
APLP2	1	0.900073	0.967	0.681
S100A6	1	0.717045	1	0.937
MEGF9	1	1.00788	0.752	0.357
METTL9	1	0.961553	0.84	0.482
FCN1	1	0.88736	0.998	0.66
SELL	1	0.947605	0.791	0.386
CD14	1	0.927284	0.971	0.555
MCEMP1	1	0.801167	0.385	0.089
QPCT	1	0.824107	0.466	0.133
CSTA	1	0.89285	0.9	0.523
CD36	1	0.899658	0.86	0.445
PGD	1	0.891662	0.679	0.306
CTSD	1	0.782454	0.965	0.772
VIM	1	0.700475	0.996	0.846
NCF1	1	0.872998	0.873	0.479
F5	1	0.625155	0.306	0.061
VNN2	1	0.850757	0.575	0.219
CES1	1	0.852643	0.41	0.115
TKT	1	0.729304	0.985	0.712
FPR1	1	0.837742	0.757	0.391
MGST1	1	0.792266	0.588	0.24
GRN	1	0.770177	0.954	0.618
BST1	1	0.843334	0.654	0.309
CAPG	1	0.826628	0.767	0.407
CSF3R	1	0.791645	0.864	0.482
LRRK2	1	0.869916	0.722	0.38
FOS	1	0.836283	0.983	0.668
CDA	1	0.823564	0.717	0.373
GCA	1	0.821513	0.781	0.451
RGS2	1	0.827491	0.893	0.561
2023-03-01	1	0.63114	0.311	0.073
PKM	1	0.753737	0.858	0.586
NFE2	1	0.663981	0.463	0.162
RNASE2	1	0.716837	0.418	0.137
FOLR3	1	1.23126	0.557	0.242
IL17RA	1	0.733657	0.749	0.423
SLC11A1	1	0.776665	0.776	0.464
DYSF	1	0.566409	0.293	0.07
BLVRB	1	0.740608	0.846	0.527
RFLNB	1	0.768885	0.501	0.203
STEAP4	1	0.615096	0.343	0.095
HMGB2	1	0.713909	0.747	0.445
IRS2	1	0.772146	0.49	0.196
ITGAM	1	0.718143	0.702	0.378
SERPINB1	1	0.701051	0.901	0.667
BASP1	1	0.65472	0.434	0.161
MS4A6A	1	0.641352	0.936	0.538
KCTD12	1	0.729169	0.788	0.461
TMEM170B	1	0.670152	0.539	0.249
MSRB1	1	0.691946	0.61	0.312
NCF2	1	0.639448	0.909	0.594
CEBPD	1	0.650454	0.894	0.609
S100A4	1	0.42875	1	0.97
LTA4H	1	0.652084	0.821	0.519
RETN	1	0.858038	0.396	0.153
NAIP	1	0.640442	0.669	0.357
MCL1	1	0.612556	0.913	0.652
SDCBP	1	0.614009	0.891	0.625
CR1	1	0.584536	0.385	0.144
CD93	1	0.61351	0.689	0.382
CYBB	1	0.602733	0.945	0.623
CKAP4	1	0.646594	0.43	0.18
TNFSF13B	1	0.612453	0.803	0.505
FBXL5	1	0.655299	0.699	0.427
JAML	1	0.557653	0.882	0.564
OSCAR	1	0.630848	0.588	0.314
BRI3	1	0.53009	0.981	0.716
ASGR1	1	0.569116	0.66	0.365
CD302	1	0.596746	0.701	0.416
PYGL	1	0.610582	0.529	0.271
NUP214	1	0.583656	0.803	0.522
SULT1A1	1	0.635962	0.606	0.35
AQP9	1	0.490473	0.322	0.114
AP1S2	1	0.553524	0.906	0.636
RPLP1	1	0.33382	1	0.992
PABPC1	1	0.447686	0.987	0.841
CTSB	1	0.530525	0.835	0.548
RTN3	1	0.584662	0.735	0.478
SCPEP1	1	0.615247	0.669	0.422
RNF130	1	0.534069	0.823	0.556
FTL	1	0.461557	1	0.98
ALDH2	1	0.578749	0.66	0.388
CRISPLD2	1	0.446336	0.295	0.102
OAZ1	1	0.325886	0.999	0.942
LGALS1	1	0.466649	0.992	0.832
GM2A	1	0.498051	0.374	0.161
MPEG1	1	0.50788	0.882	0.585
CLEC4E	1	0.562354	0.522	0.266
EMB	1	0.535154	0.602	0.337
S100A11	1	0.425221	0.997	0.85
BCL6	1	0.559005	0.405	0.184
NAMPT	1	0.757079	0.751	0.517
ENTPD1	1	0.520409	0.5	0.26
SOD2	1	0.661428	0.712	0.456
FAM198B	1	0.605748	0.449	0.229
PTPRE	1	0.564867	0.76	0.509
RAB31	1	0.53575	0.611	0.367
CREB5	1	0.543232	0.484	0.249
ACSL1	1	0.590326	0.369	0.166
LINC00937	1	0.469702	0.33	0.134
TGFBI	1	0.501334	0.722	0.462
ALDH1A1	1	0.51482	0.417	0.194
SRGN	1	0.384196	0.995	0.928
NLRP12	1	0.416671	0.337	0.14
CLEC4D	1	0.433144	0.274	0.098
DUSP1	1	0.522921	0.941	0.68
CTSA	1	0.446954	0.595	0.353
ANPEP	1	0.567679	0.414	0.203
CTSS	1	0.501277	1	0.786
RAB27A	1	0.462484	0.609	0.355
RPL39	1	0.290415	1	0.975
CD55	1	0.550558	0.631	0.393
LTB4R	1	0.531554	0.395	0.186
MXD1	1	0.545617	0.422	0.209
FOSB	1	0.51912	0.742	0.476
CARS2	1	0.518735	0.513	0.295
MAP4K4	1	0.532247	0.515	0.297
RNASE6	1	0.468263	0.568	0.315
CTSH	1	0.472699	0.715	0.464
PLP2	1	0.505061	0.628	0.392
STXBP2	1	0.459213	0.819	0.58
CREG1	1	0.515863	0.476	0.26
IRAK3	1	0.533351	0.605	0.385
AGTRAP	1	0.484719	0.789	0.578
RASSF2	1	0.475704	0.617	0.38
RNF24	1	0.400503	0.317	0.132
RAB11FIP1	1	0.494648	0.786	0.552
LAMTOR1	1	0.449151	0.821	0.628
OGFRL1	1	0.454199	0.763	0.509
CLEC12A	1	0.446034	0.82	0.56
IL6R	1	0.477072	0.5	0.281
SLC25A37	1	0.485023	0.457	0.243
NCF4	1	0.506225	0.505	0.29
PLAUR	1	0.572722	0.532	0.32
AL034397.3	1	0.507112	0.376	0.184
UBR4	1	0.409132	0.48	0.259
KIAA0319L	1	0.429242	0.395	0.193
AC245128.3	1	0.385494	0.269	0.107
PRAM1	1	0.471044	0.564	0.348
PTAFR	1	0.435894	0.595	0.354
JUN	1	0.655054	0.705	0.483
FCGRT	1	0.436629	0.873	0.606
CCDC88A	1	0.480164	0.692	0.463
VMP1	1	0.515289	0.778	0.566
TFEC	1	0.438204	0.442	0.236
KCNE3	1	0.50486	0.462	0.262
TIMP2	1	0.45296	0.695	0.462
HEBP2	1	0.466158	0.645	0.433
IFNGR2	1	0.448511	0.63	0.404
C5AR1	1	0.493532	0.627	0.403
LRP1	1	0.439059	0.654	0.422
CD163	1	0.470704	0.475	0.26
GLT1D1	1	0.389295	0.277	0.117
LILRB3	1	0.470474	0.648	0.425
PDXK	1	0.462867	0.528	0.324
CFP	1	0.378086	0.828	0.557
CDC42EP3	1	0.488749	0.667	0.463
HOMER3	1	0.426047	0.338	0.164
ATP5MPL	1	0.406131	0.853	0.692
NFAM1	1	0.428032	0.462	0.265
ANXA1	1	0.38855	0.95	0.835
2023-03-01	1	0.446315	0.694	0.473
MAPK14	1	0.408228	0.442	0.25
FAM200B	1	0.462659	0.514	0.315
GAS7	1	0.410353	0.56	0.339
LMNB1	1	0.340849	0.27	0.115
GPCPD1	1	0.458735	0.552	0.354
CD68	1	0.388723	0.855	0.588
GLIPR1	1	0.407685	0.854	0.648
RBM47	1	0.412874	0.456	0.265
GNAQ	1	0.405424	0.527	0.32
ATP5F1E	1	0.302106	0.992	0.937
GAPT	1	0.457034	0.437	0.25
EVI2A	1	0.42449	0.603	0.392
PSAP	1	0.37921	0.986	0.759
EVI2B	1	0.377477	0.91	0.703
ABHD5	1	0.447394	0.407	0.227
FOSL2	1	0.390697	0.452	0.265
CD44	1	0.352268	0.91	0.691
PGAM1	1	0.420872	0.736	0.548
QSOX1	1	0.387941	0.342	0.178
RAB32	1	0.348053	0.655	0.451
ACTN1	1	0.323219	0.405	0.223
PLXDC2	1	0.402586	0.563	0.37
SGK1	1	0.423689	0.468	0.281
C19orf38	1	0.417785	0.573	0.38
DOK3	1	0.379515	0.358	0.195
LY86	1	0.375353	0.588	0.379
ZFAND5	1	0.435004	0.699	0.504
POLE4	1	0.395808	0.652	0.465
TYMP	1	0.314808	0.986	0.698
USP15	1	0.3606	0.796	0.606
STK17B	1	0.393798	0.774	0.594
AGTPBP1	1	0.400221	0.44	0.269
ATP6V0D1	1	0.378314	0.68	0.492
AGO4	1	0.366802	0.398	0.227
SLC24A4	1	0.38435	0.403	0.235
KLF6	1	0.371636	0.928	0.749
FES	1	0.358999	0.465	0.278
CLEC7A	1	0.360299	0.748	0.533
TLR2	1	0.451283	0.454	0.281
HEXB	1	0.376032	0.49	0.307
NCOA4	1	0.286187	0.684	0.489
DPYD	1	0.38571	0.548	0.367
MYADM	1	0.392076	0.557	0.366
VSIR	1	0.330617	0.886	0.671
HK3	1	0.35915	0.338	0.187
CHP1	1	0.401036	0.461	0.296
FRAT2	1	0.404055	0.447	0.279
ATP6V1B2	1	0.365344	0.596	0.408
TACC3	1	0.362831	0.338	0.184
UBE2D1	1	0.366188	0.522	0.345
AC020656.1	1	0.339784	0.305	0.155
SIRPA	1	0.351302	0.409	0.239
GLRX	1	0.34603	0.843	0.697
SYK	1	0.367417	0.598	0.414
SKAP2	1	0.409943	0.633	0.461
PPT1	1	0.331502	0.627	0.43
LILRA2	1	0.380464	0.485	0.318
DMXL2	1	0.384944	0.62	0.434
RAB3D	1	0.370516	0.427	0.267
CCPG1	1	0.331394	0.561	0.38
FNDC3B	1	0.323384	0.344	0.19
FAR1	1	0.382325	0.462	0.296
ERP29	1	0.348908	0.846	0.681
BAZ2B	1	0.353089	0.527	0.346
TYROBP	1	0.265042	1	0.909
H2AFY	1	0.321892	0.795	0.602
ZNF467	1	0.37119	0.385	0.231
APAF1	1	0.379864	0.393	0.241
ATP6V0B	1	0.336786	0.862	0.687
MTMR3	1	0.298379	0.261	0.131
TREM1	1	0.33654	0.36	0.209
TMEM167A	1	0.352902	0.616	0.433
NIN	1	0.363378	0.544	0.38
ARPC1B	1	0.272747	0.947	0.84
TMEM91	1	0.277246	0.263	0.133
NUP58	1	0.331113	0.283	0.149
SAP30	1	0.330868	0.284	0.152
ASAP1	1	0.364614	0.421	0.269
MAP3K2	1	0.329208	0.564	0.392
HIF1A	1	0.366708	0.449	0.286
SMARCD3	1	0.311647	0.303	0.166
TLR4	1	0.326793	0.46	0.297
AGFG1	1	0.38477	0.42	0.274
RAB5IF	1	0.334568	0.633	0.471
TMEM154	1	0.330412	0.509	0.35
ROGDI	1	0.354007	0.358	0.216
ALOX5	1	0.320104	0.448	0.289
NDUFB1	1	0.334701	0.687	0.524
SERP1	1	0.311995	0.921	0.758
SNX27	1	0.318954	0.472	0.312
LY96	1	0.34593	0.489	0.332
DAZAP2	1	0.30142	0.849	0.702
EMILIN2	1	0.356729	0.541	0.383
TXN	1	0.317819	0.653	0.491
HSPA1A	1	0.315679	0.603	0.428
SAT2	1	0.284824	0.597	0.418
CYP27A1	1	0.35381	0.349	0.205
NUMB	1	0.32327	0.551	0.388
TOM1	1	0.296771	0.287	0.158
ETHE1	1	0.289687	0.349	0.205
INPPL1	1	0.317516	0.326	0.191
STX3	1	0.29874	0.255	0.132
CCR2	1	0.303805	0.358	0.21
ARID3A	1	0.320852	0.361	0.221
CRTAP	1	0.306546	0.471	0.309
TBL1X	1	0.309457	0.378	0.232
ZNF516	1	0.270981	0.251	0.132
SIRPB1	1	0.31764	0.338	0.203
AC007952.4	1	0.367082	0.547	0.388
MID1IP1	1	0.317953	0.298	0.169
ATP6V0A1	1	0.302839	0.314	0.184
STAB1	1	0.287889	0.289	0.162
NBPF19	1	0.316523	0.397	0.256
SULF2	1	0.337933	0.469	0.331
SERPINB8	1	0.258158	0.261	0.141
SIRPB2	1	0.302616	0.276	0.154
HCK	1	0.285226	0.621	0.441
RXRA	1	0.302004	0.593	0.423
SOX4	1	0.413407	0.322	0.193
KIF13A	1	0.266171	0.273	0.15
THEMIS2	1	0.334023	0.623	0.458
ZNF106	1	0.335256	0.691	0.525
CST3	1	0.315169	1	0.708
IVNS1ABP	1	0.317258	0.431	0.278
IL6ST	1	0.270147	0.31	0.179
FLOT2	1	0.270656	0.35	0.212
SOAT1	1	0.273995	0.32	0.188
GLIPR2	1	0.294672	0.683	0.521
CPEB4	1	0.263629	0.343	0.207
KLF4	1	0.332145	0.604	0.44
NPL	1	0.297007	0.297	0.175
PICALM	1	0.317763	0.545	0.394
CCR1	1	0.307446	0.409	0.265
USP3	1	0.283961	0.569	0.408
SPTSSA	1	0.303464	0.326	0.2
ATP6AP2	1	0.303871	0.716	0.565
ENO1	1	0.292406	0.825	0.71
GRINA	1	0.308769	0.44	0.302
KIAA0930	1	0.294811	0.513	0.363
MICU1	1	0.271828	0.323	0.195
CPD	1	0.262104	0.336	0.203
ELOB	1	0.268668	0.884	0.773
NBEAL2	1	0.29742	0.428	0.286
GAA	1	0.304122	0.439	0.298
TMEM205	1	0.268768	0.454	0.31
DOCK8	1	0.253797	0.705	0.542
KYNU	1	0.330473	0.331	0.208
RASSF3	1	0.273023	0.426	0.282
TPP1	1	0.27541	0.61	0.445
C4orf48	1	0.285308	0.557	0.408
TET2	1	0.297298	0.508	0.364
CLEC4A	1	0.301601	0.429	0.292
ATP2B1-AS1	1	0.27983	0.622	0.458
CSF2RA	1	0.303421	0.31	0.191
CD300LF	1	0.330034	0.409	0.28
CTSZ	1	0.26197	0.818	0.616
MGST2	1	0.260288	0.332	0.207
CUX1	1	0.278536	0.484	0.343
RAC1	1	0.252227	0.892	0.732
AZI2	1	0.283145	0.36	0.232
APP	1	0.268768	0.286	0.17
NACC2	1	0.277555	0.326	0.202
SLC38A10	1	0.28227	0.368	0.242
BNIP2	1	0.290447	0.58	0.431
AC096667.1	1	0.279669	0.313	0.194
ATP6V1A	1	0.267034	0.404	0.265
SOCS3	1	0.292957	0.269	0.155
PLEC	1	0.258821	0.457	0.32
MYO1F	1	0.250848	0.893	0.769
LACTB	1	0.306383	0.473	0.342
EDEM3	1	0.262456	0.308	0.192
BNIP3L	1	0.267209	0.594	0.444
GLUL	1	0.335713	0.575	0.441
CD1D	1	0.270956	0.379	0.249
CD33	1	0.253874	0.459	0.321
PSTPIP1	1	0.26035	0.489	0.346
CELF1	1	0.262236	0.576	0.435
MAP3K1	1	0.277705	0.557	0.417
PRNP	1	0.272325	0.39	0.265
CNPY3	1	0.268414	0.711	0.567
PRDX3	1	0.305013	0.402	0.283
IER3	1	0.278398	0.357	0.227
NADK	1	0.27053	0.443	0.316
SPG21	1	0.252345	0.422	0.293
RILPL2	1	0.261946	0.568	0.424
MLXIP	1	0.267196	0.39	0.263
ASGR2	1	0.259402	0.252	0.147
IMPA2	1	0.266297	0.306	0.196
LPGAT1	1	0.252821	0.489	0.352
SHKBP1	1	0.271952	0.51	0.386
ARHGEF40	1	0.27017	0.283	0.175
LAMP2	1	0.254596	0.511	0.377
OTULINL	1	0.252061	0.377	0.252
CAT	1	0.296074	0.473	0.35
SLC15A3	1	0.290698	0.369	0.256
HNMT	1	0.279864	0.408	0.29
DICER1	1	0.264854	0.511	0.384
EVI5	1	0.273752	0.33	0.223
HRH2	1	0.26145	0.358	0.243
C9orf72	1	0.266644	0.413	0.296
TLR8	1	0.260777	0.312	0.208
AC020916.1	1	0.259407	0.266	0.166
ALDH3B1	1	0.253451	0.276	0.179
IMPDH1	1	0.274282	0.439	0.325
CITED2	1	0.289203	0.386	0.275
HLA-DRA	2	1.30091	0.999	0.701
HLA-DRB1	2	1.32003	0.99	0.667
CD74	2	1.12512	0.998	0.763
CPVL	2	1.13659	0.975	0.535
LGALS2	2	1.19669	0.874	0.358
HLA-DQB1	2	1.23113	0.963	0.537
HLA-DPB1	2	1.11947	0.987	0.664
HLA-DMB	2	1.04774	0.897	0.404
HLA-DMA	2	1.0756	0.899	0.422
HLA-DPA1	2	1.03831	0.99	0.653
NEAT1	2	0.816703	1	0.907
HLA-DQA1	2	0.995589	0.631	0.247
MS4A6A1	2	0.807412	0.965	0.535
FGL2	2	0.729128	0.99	0.666
DUSP6	2	0.8204	0.937	0.56
YBX3	2	0.735961	0.792	0.403
CD4	2	0.720467	0.753	0.37
CST31	2	0.708258	1	0.709
TNFAIP2	2	0.739967	0.85	0.464
PID1	2	0.609851	0.437	0.137
FCGRT1	2	0.682307	0.96	0.592
KLF10	2	0.711948	0.705	0.338
NPC2	2	0.654697	0.941	0.615
MARCKS	2	0.723036	0.792	0.418
MPEG11	2	0.656103	0.928	0.578
LGALS3	2	0.666909	0.939	0.593
ZFP36L1	2	0.758343	0.898	0.586
CIITA	2	0.558293	0.463	0.168
SAMHD1	2	0.61012	0.973	0.723
IGSF6	2	0.667796	0.868	0.508
KCTD121	2	0.57399	0.834	0.454
ADA2	2	0.594939	0.775	0.438
PSAP1	2	0.562304	0.996	0.759
JAML1	2	0.575887	0.917	0.559
AHR	2	0.62862	0.546	0.242
TPT1	2	0.303946	1	0.995
LRP11	2	0.559069	0.753	0.406
GRN1	2	0.58446	0.969	0.617
CD141	2	0.601853	0.97	0.557
CTSB1	2	0.560096	0.889	0.54
CD300E	2	0.586916	0.727	0.4
DPYSL2	2	0.561195	0.602	0.295
CFP1	2	0.570437	0.901	0.545
PABPC11	2	0.48156	0.989	0.841
AP1S21	2	0.566583	0.953	0.629
FCN11	2	0.602331	0.998	0.661
FOS1	2	0.588397	0.987	0.668
CTSS1	2	0.557666	0.999	0.787
FTH1	2	0.496457	1	0.958
IL13RA1	2	0.464337	0.468	0.193
ZFP36	2	0.579809	0.816	0.502
CTSH1	2	0.539522	0.788	0.452
EGR1	2	0.611133	0.542	0.249
CYBB1	2	0.516885	0.971	0.62
PLEKHO1	2	0.496642	0.835	0.506
PTAFR1	2	0.481396	0.668	0.342
FCGR2A	2	0.549787	0.721	0.413
CD361	2	0.481582	0.826	0.453
LYZ1	2	0.631825	1	0.732
OGFRL11	2	0.513465	0.812	0.502
CLEC7A1	2	0.516824	0.85	0.516
TGFBI1	2	0.499563	0.778	0.453
CALM2	2	0.482974	0.972	0.788
RNASE61	2	0.447741	0.617	0.307
CPPED1	2	0.474666	0.763	0.442
CCDC88A1	2	0.517835	0.765	0.452
CTSZ1	2	0.519871	0.907	0.602
HLA-DRB5	2	0.90813	0.482	0.245
PLXDC21	2	0.450343	0.66	0.354
AHNAK	2	0.521674	0.958	0.772
LY861	2	0.475099	0.667	0.366
TYMP1	2	0.489899	0.998	0.697
LILRB31	2	0.456125	0.723	0.413
TIMP21	2	0.447291	0.773	0.45
IFI30	2	0.580403	0.592	0.314
CSF3R1	2	0.40524	0.856	0.485
KLF61	2	0.538836	0.964	0.743
DUSP11	2	0.525764	0.959	0.678
MT-ND1	2	0.256524	1	0.995
S100A10	2	0.553706	0.989	0.84
CD441	2	0.476806	0.962	0.683
ALDH21	2	0.415918	0.706	0.381
MAFB	2	0.597059	0.685	0.392
NFKBIA	2	0.578072	0.847	0.555
PEA15	2	0.400308	0.353	0.14
CSF1R	2	0.400928	0.644	0.343
POU2F2	2	0.450023	0.904	0.583
CRTAP1	2	0.436533	0.568	0.292
SLC7A7	2	0.47279	0.747	0.452
ZNF385A	2	0.463123	0.543	0.282
RAB321	2	0.385143	0.728	0.439
CLEC12A1	2	0.461809	0.866	0.553
RNF1301	2	0.450567	0.847	0.553
PPT11	2	0.436551	0.707	0.417
H2AFY1	2	0.472248	0.874	0.589
SIRPA1	2	0.401851	0.484	0.227
CD681	2	0.440535	0.905	0.581
SHTN1	2	0.382505	0.398	0.172
EMILIN21	2	0.427458	0.648	0.366
SPI1	2	0.44319	0.846	0.521
JUNB	2	0.475873	0.987	0.813
NCF21	2	0.425163	0.928	0.592
SLC43A2	2	0.44069	0.615	0.342
FOSB1	2	0.539964	0.763	0.474
SERPINA1	2	0.414087	0.944	0.607
MYADM1	2	0.51305	0.626	0.355
BNIP3L1	2	0.4286	0.705	0.426
KLF41	2	0.424758	0.716	0.422
CCR11	2	0.408634	0.507	0.249
SGK11	2	0.477641	0.523	0.272
CD931	2	0.417364	0.677	0.385
TAGLN2	2	0.400466	0.839	0.576
CAPG1	2	0.419144	0.723	0.416
IL1B	2	0.585539	0.255	0.089
NOTCH2	2	0.431292	0.601	0.335
NAGK	2	0.462783	0.769	0.487
ASGR11	2	0.385433	0.658	0.367
RPS13	2	0.289093	1	0.963
ATP2B1-AS11	2	0.473742	0.72	0.442
BLVRB1	2	0.398236	0.837	0.53
IRF2BP2	2	0.416295	0.665	0.39
PLXNB2	2	0.408765	0.588	0.325
EEF2	2	0.405397	0.955	0.78
RHOQ	2	0.426905	0.606	0.349
CD1D1	2	0.388291	0.473	0.233
IER5L	2	0.390176	0.344	0.147
CSTA1	2	0.379473	0.86	0.531
CLEC4A1	2	0.375619	0.525	0.277
ANXA5	2	0.435299	0.865	0.571
HNMT1	2	0.38992	0.517	0.272
2023-03-11	2	0.372448	0.764	0.462
F13A1	2	0.305371	0.354	0.153
CD83	2	0.374773	0.304	0.123
TSPAN4	2	0.329583	0.299	0.119
TMEM176B	2	0.436415	0.615	0.344
PLD3	2	0.362492	0.568	0.311
SLC15A31	2	0.388625	0.468	0.239
PRCP	2	0.350899	0.453	0.225
IFNGR1	2	0.42012	0.637	0.382
TPP11	2	0.408395	0.703	0.429
SECTM1	2	0.416594	0.444	0.228
LAPTM5	2	0.347439	0.991	0.85
LGALS9	2	0.373987	0.639	0.37
AIF1	2	0.36316	0.997	0.678
CD1631	2	0.356189	0.502	0.257
CDKN1A	2	0.310272	0.259	0.096
ODF3B	2	0.363659	0.407	0.197
LILRB2	2	0.363193	0.751	0.441
ADGRE2	2	0.374761	0.472	0.239
SPINT2	2	0.324047	0.417	0.204
DSE	2	0.37937	0.354	0.161
DPYD1	2	0.363944	0.621	0.355
DMXL21	2	0.378508	0.688	0.423
CCR21	2	0.362866	0.418	0.2
CD331	2	0.384412	0.544	0.307
P2RY13	2	0.383284	0.549	0.308
RPS9	2	0.250293	1	0.977
ITM2B	2	0.315286	0.993	0.911
TPPP3	2	0.368208	0.275	0.111
GPX4	2	0.350038	0.914	0.679
VIM1	2	0.423559	0.999	0.846
RAC11	2	0.36781	0.933	0.725
CFD	2	0.282086	0.941	0.618
TNFRSF1B	2	0.372001	0.897	0.621
SH2B3	2	0.370481	0.456	0.244
NLRP3	2	0.332267	0.369	0.176
RPL4	2	0.322433	0.98	0.876
KIAA09301	2	0.350062	0.593	0.35
TBC1D9	2	0.315975	0.322	0.144
ZEB2	2	0.377485	0.947	0.746
KCNK6	2	0.369171	0.388	0.195
IRF5	2	0.324625	0.332	0.154
TMEM123	2	0.322994	0.669	0.408
MNDA1	2	0.354768	0.987	0.647
QKI	2	0.360414	0.744	0.491
MCL11	2	0.352469	0.921	0.652
NBPF14	2	0.327055	0.427	0.218
GLUL1	2	0.371224	0.678	0.424
PPP1R15A	2	0.369849	0.697	0.44
ZFAS1	2	0.389954	0.873	0.637
CNPY31	2	0.379081	0.808	0.551
AC007952.41	2	0.329822	0.635	0.374
FKBP1A	2	0.347199	0.907	0.633
KDM6B	2	0.324534	0.412	0.211
RXRA1	2	0.373667	0.663	0.412
RNASET2	2	0.316228	0.886	0.599
SYK1	2	0.359184	0.654	0.405
IER2	2	0.36798	0.96	0.791
CD3021	2	0.314576	0.689	0.419
CSF2RA1	2	0.318106	0.368	0.182
ENTPD11	2	0.330362	0.486	0.264
ATF5	2	0.306607	0.254	0.104
NUP2141	2	0.332265	0.8	0.524
RASSF21	2	0.316103	0.628	0.379
NAIP1	2	0.296677	0.632	0.364
MYCL	2	0.310262	0.267	0.113
MAP3K3	2	0.327648	0.549	0.314
GNAQ1	2	0.333526	0.544	0.318
APLP21	2	0.329195	0.962	0.683
ZFP36L2	2	0.45545	0.923	0.796
TRMT1	2	0.25923	0.373	0.181
SULF21	2	0.31902	0.549	0.318
RPL23	2	0.310951	0.981	0.874
COTL1	2	0.315965	0.999	0.694
DAPP1	2	0.305778	0.517	0.301
IL6R1	2	0.306815	0.502	0.282
RASGEF1B	2	0.350726	0.287	0.132
GSTP1	2	0.323773	0.981	0.849
RAB3D1	2	0.320928	0.473	0.26
RPL7	2	0.25	0.998	0.946
EVI2A1	2	0.317654	0.636	0.388
PTPRE1	2	0.339572	0.764	0.509
ZNF4671	2	0.29479	0.425	0.225
NAAA	2	0.331464	0.607	0.366
NFKBID	2	0.293149	0.285	0.129
PLXND1	2	0.262001	0.324	0.153
IER31	2	0.391995	0.41	0.218
TNFSF13B1	2	0.313546	0.783	0.51
SLC25A6	2	0.328602	0.953	0.789
TKT1	2	0.350813	0.978	0.714
LILRB4	2	0.316185	0.285	0.132
WARS	2	0.303094	0.619	0.375
SAT1	2	0.283715	0.991	0.789
TMEM176A	2	0.350088	0.369	0.185
ZDHHC7	2	0.267552	0.507	0.29
OAZ2	2	0.317487	0.509	0.296
TTC7A	2	0.277242	0.317	0.151
BACH1	2	0.326451	0.599	0.377
PABPC4	2	0.315551	0.502	0.296
PPM1F	2	0.298439	0.451	0.253
METTL7A	2	0.315549	0.476	0.273
TCOF1	2	0.287568	0.391	0.204
CLEC4E1	2	0.278535	0.494	0.272
PAK1	2	0.269703	0.508	0.293
YWHAE	2	0.29055	0.619	0.387
BRI31	2	0.337249	0.989	0.715
RNH1	2	0.336587	0.812	0.561
ARHGAP26	2	0.26928	0.558	0.326
SLC8A1	2	0.301935	0.38	0.204
MAP3K11	2	0.313687	0.639	0.403
FUOM	2	0.272993	0.321	0.154
ZFHX3	2	0.3076	0.351	0.18
MAT2A	2	0.299078	0.429	0.236
RNF13	2	0.336591	0.574	0.362
FYB1	2	0.307182	0.968	0.766
ARHGEF401	2	0.266652	0.336	0.166
ALOX51	2	0.312728	0.482	0.284
SCIMP	2	0.311135	0.496	0.288
NRG1	2	0.296285	0.316	0.152
CEBPD1	2	0.349656	0.864	0.615
LTBR	2	0.310372	0.352	0.182
C15orf39	2	0.299881	0.43	0.241
TBXAS1	2	0.312574	0.634	0.404
VMP11	2	0.328749	0.82	0.56
CREB51	2	0.280565	0.46	0.254
COMT	2	0.286212	0.65	0.417
PILRA	2	0.262973	0.655	0.4
TLR41	2	0.306956	0.489	0.292
TREM11	2	0.291321	0.387	0.205
SMCO4	2	0.304006	0.484	0.285
HIPK3	2	0.292484	0.542	0.331
EVI2B1	2	0.305293	0.943	0.699
ATP2B1	2	0.350986	0.649	0.427
PLP21	2	0.287614	0.63	0.392
PLXNC1	2	0.284973	0.494	0.29
EIF4EBP1	2	0.296003	0.488	0.292
BTG2	2	0.375334	0.648	0.421
FAM120A	2	0.271947	0.615	0.389
PCBP2	2	0.324789	0.836	0.627
GLIPR11	2	0.296738	0.88	0.644
GNS	2	0.334445	0.546	0.346
RBM471	2	0.303968	0.463	0.265
HSPA1A1	2	0.288762	0.651	0.42
CYFIP1	2	0.268631	0.371	0.195
ASGR21	2	0.303498	0.293	0.141
RAB11FIP11	2	0.271652	0.802	0.551
CELF11	2	0.268031	0.655	0.423
GAS71	2	0.321983	0.555	0.341
CEBPA	2	0.281691	0.505	0.299
NCF11	2	0.272439	0.77	0.499
RBPJ	2	0.2734	0.6	0.371
RHOB	2	0.368978	0.466	0.278
SNX10	2	0.336587	0.608	0.394
TNFSF10	2	0.260709	0.762	0.524
LILRA21	2	0.296984	0.517	0.313
VAMP8	2	0.291786	0.932	0.735
CD86	2	0.285592	0.483	0.287
ARRB2	2	0.308396	0.83	0.597
HM13	2	0.294947	0.598	0.378
EPB41L3	2	0.266359	0.305	0.152
ETV6	2	0.252812	0.381	0.207
HDLBP	2	0.256471	0.493	0.294
SMAP2	2	0.313501	0.75	0.514
BMP2K	2	0.280335	0.337	0.175
VSIR1	2	0.30503	0.915	0.667
PLK3	2	0.303182	0.313	0.161
STAB11	2	0.259237	0.315	0.158
SH3BP2	2	0.277765	0.637	0.415
TLR21	2	0.266446	0.475	0.279
EIF3L	2	0.308031	0.816	0.587
CCNY	2	0.253795	0.58	0.362
ANXA2	2	0.318335	0.935	0.722
CMTM3	2	0.250546	0.465	0.27
AP2S1	2	0.283677	0.896	0.672
RELT	2	0.254075	0.37	0.201
CEBPB	2	0.255853	0.87	0.627
NUDT3	2	0.256252	0.463	0.271
GLB1	2	0.250357	0.374	0.204
AC020916.11	2	0.349283	0.308	0.159
EHBP1L1	2	0.293204	0.644	0.425
TMEM1541	2	0.267539	0.551	0.343
CYP27A11	2	0.259215	0.375	0.202
JUND	2	0.302881	0.978	0.853
TET21	2	0.259319	0.568	0.354
NUMB1	2	0.270993	0.594	0.381
RPLP0	2	0.2659	0.956	0.857
GABARAP	2	0.279721	0.45	0.27
GNB4	2	0.311632	0.396	0.229
AOAH	2	0.30132	0.727	0.52
NAGA	2	0.269421	0.403	0.233
CXorf21	2	0.252726	0.251	0.119
LY961	2	0.27415	0.522	0.327
CTNNA1	2	0.262975	0.48	0.292
SLCO3A1	2	0.292044	0.522	0.328
C1orf162	2	0.299924	0.904	0.7
LAP3	2	0.257302	0.523	0.324
TRPS1	2	0.265047	0.37	0.204
FTL1	2	0.336151	1	0.98
LIPA	2	0.299181	0.378	0.219
GPBAR1	2	0.25227	0.394	0.225
IL10RA	2	0.266092	0.693	0.472
MEF2C	2	0.289029	0.553	0.358
RASSF4	2	0.251271	0.521	0.324
LACTB1	2	0.254789	0.535	0.332
WDR74	2	0.250683	0.407	0.234
UBXN11	2	0.269792	0.396	0.231
SDCBP1	2	0.252808	0.882	0.627
TTYH3	2	0.259777	0.351	0.197
EIF3E	2	0.305342	0.859	0.67
ASAH1	2	0.264021	0.877	0.637
IER5	2	0.269262	0.616	0.397
ACER3	2	0.256653	0.324	0.177
GPCPD11	2	0.282584	0.545	0.356
KDELR1	2	0.254126	0.52	0.332
NFAM11	2	0.269461	0.44	0.269
FAM49A	2	0.270234	0.454	0.28
ATP6V1A1	2	0.259613	0.428	0.261
CAPZA2	2	0.258688	0.694	0.486
RCOR1	2	0.273334	0.366	0.216
CASP1	2	0.251575	0.752	0.532
DDX21	2	0.281285	0.639	0.446
CRIP1	2	0.286638	0.59	0.398
EIF4A1	2	0.259124	0.689	0.491
SERP11	2	0.252896	0.952	0.753
FGD2	2	0.27552	0.333	0.194
MGAT1	2	0.251289	0.631	0.437
WDFY2	2	0.256116	0.439	0.281
LRRFIP1	2	0.250613	0.941	0.766
FCGR1A	2	0.270268	0.295	0.166
2023-06-01	2	0.251711	0.692	0.486
TUBA1A	2	0.282159	0.856	0.655
VCAN1	3	1.05789	1	0.589
LYZ2	3	1.00659	1	0.743
KCTD122	3	0.839633	0.916	0.459
CD362	3	0.801159	0.898	0.459
S100A121	3	0.651034	0.988	0.514
CD142	3	0.785532	0.994	0.571
APLP22	3	0.712861	0.991	0.691
S100A91	3	0.769358	1	0.767
VIM2	3	0.723412	1	0.852
GAPDH1	3	0.562822	1	0.925
CSF3R2	3	0.67443	0.913	0.493
GRN2	3	0.699429	0.987	0.629
MNDA2	3	0.703712	1	0.659
FCN12	3	0.717773	1	0.674
TKT2	3	0.660137	0.999	0.722
FOS2	3	0.76441	0.996	0.68
CD1632	3	0.600677	0.618	0.252
TGFBI2	3	0.650939	0.84	0.459
LRP12	3	0.622513	0.804	0.413
F13A11	3	0.553245	0.439	0.151
CSTA2	3	0.626069	0.923	0.537
MGST11	3	0.563436	0.606	0.253
PABPC12	3	0.545406	1	0.846
BLVRB2	3	0.608801	0.913	0.533
MS4A6A2	3	0.614508	0.973	0.551
S100A81	3	0.431189	1	0.685
AP1S22	3	0.622203	0.97	0.64
NEAT11	3	0.57089	1	0.911
ALDH22	3	0.572476	0.76	0.388
NAIP2	3	0.53611	0.739	0.362
RNASE62	3	0.571597	0.665	0.314
CCR22	3	0.526314	0.508	0.198
TALDO11	3	0.538308	0.966	0.694
CREB52	3	0.506297	0.584	0.247
NCF22	3	0.57272	0.976	0.6
NRG11	3	0.505039	0.415	0.146
FCGRT2	3	0.585817	0.954	0.608
ASGR12	3	0.547394	0.735	0.369
CD932	3	0.522824	0.764	0.386
IL17RA1	3	0.561628	0.791	0.432
FAM198B1	3	0.494154	0.544	0.227
MPEG12	3	0.562607	0.96	0.588
CD442	3	0.557251	0.985	0.692
PTAFR2	3	0.509465	0.717	0.349
CTSB2	3	0.564944	0.908	0.552
PLXDC22	3	0.531388	0.713	0.36
BST11	3	0.493674	0.677	0.322
RNF1302	3	0.543076	0.911	0.557
MCL12	3	0.562163	0.957	0.658
CD3022	3	0.555707	0.769	0.42
CPVL1	3	0.551135	0.935	0.558
CYBB2	3	0.554529	0.982	0.633
RNASE21	3	0.465472	0.418	0.15
JAML2	3	0.543011	0.938	0.571
TNFAIP21	3	0.537339	0.853	0.479
FOSB2	3	0.603793	0.846	0.475
MEGF91	3	0.488804	0.742	0.376
CAPG2	3	0.517568	0.787	0.421
TSPO1	3	0.480003	0.999	0.833
LGALS21	3	0.565464	0.769	0.392
TPT11	3	0.291814	1	0.995
CRTAP2	3	0.480749	0.631	0.296
CLEC12A2	3	0.528982	0.919	0.559
PGD1	3	0.423867	0.667	0.324
2023-03-12	3	0.521248	0.815	0.468
FPR11	3	0.524189	0.747	0.408
LY862	3	0.526335	0.707	0.373
PLBD11	3	0.439999	0.764	0.411
OGFRL12	3	0.535843	0.846	0.51
MYADM2	3	0.545755	0.68	0.359
TFEC1	3	0.423526	0.533	0.233
CCDC88A2	3	0.51935	0.793	0.461
SLC7A71	3	0.490948	0.807	0.457
CLEC4E2	3	0.446282	0.582	0.27
VMP12	3	0.518573	0.877	0.563
EVI2A2	3	0.478285	0.727	0.386
RASSF22	3	0.493456	0.704	0.379
CTSH2	3	0.488767	0.804	0.464
STAB12	3	0.450911	0.394	0.154
METTL91	3	0.46399	0.827	0.499
CEBPD2	3	0.497355	0.91	0.62
GLIPR12	3	0.485916	0.929	0.647
SCPEP11	3	0.46678	0.751	0.423
GAS72	3	0.412646	0.656	0.337
EVI2B2	3	0.486314	0.969	0.705
CTSS2	3	0.517743	1	0.796
SDCBP2	3	0.463497	0.941	0.63
CD1D2	3	0.407452	0.519	0.237
TPCN1	3	0.32524	0.326	0.114
CREG11	3	0.441983	0.541	0.261
QPCT1	3	0.32508	0.403	0.156
S100A101	3	0.475235	0.994	0.845
ALDH1A11	3	0.477592	0.461	0.198
SLC43A21	3	0.446675	0.65	0.349
TIMP22	3	0.47122	0.77	0.463
PLP22	3	0.452256	0.716	0.391
ADA21	3	0.452825	0.781	0.451
AHNAK1	3	0.512842	0.988	0.776
RPS131	3	0.325532	1	0.964
DPYD2	3	0.417317	0.679	0.359
LTA4H1	3	0.502696	0.846	0.529
RAB311	3	0.461759	0.674	0.37
CYP1B11	3	0.400759	0.594	0.287
NCF12	3	0.381196	0.881	0.496
PKM1	3	0.461231	0.887	0.594
NUP2142	3	0.457726	0.843	0.529
SELL1	3	0.426903	0.73	0.412
SOCS31	3	0.400239	0.373	0.147
SIRPA2	3	0.408533	0.502	0.235
CLEC7A2	3	0.453177	0.859	0.529
IGSF61	3	0.460886	0.865	0.523
KCNE31	3	0.394062	0.538	0.261
CYP27A12	3	0.387672	0.455	0.199
RAB322	3	0.342913	0.779	0.445
RGS21	3	0.417009	0.884	0.577
RTN31	3	0.400805	0.804	0.481
IL13RA11	3	0.393938	0.453	0.206
RAB3D2	3	0.368704	0.533	0.261
ENTPD12	3	0.395233	0.539	0.266
LRRK21	3	0.401131	0.702	0.397
PLD31	3	0.449385	0.601	0.318
IRAK31	3	0.42727	0.683	0.385
TNFSF13B2	3	0.386129	0.844	0.513
EMILIN22	3	0.405711	0.68	0.373
CDA1	3	0.424685	0.69	0.391
CD741	3	0.388687	0.997	0.773
SULT1A11	3	0.443054	0.646	0.356
ACTN11	3	0.335977	0.483	0.221
KLF62	3	0.47878	0.979	0.75
CD682	3	0.417229	0.944	0.589
HEXB1	3	0.377445	0.591	0.303
GAA1	3	0.388212	0.554	0.29
RAB11FIP12	3	0.45793	0.852	0.555
DUSP12	3	0.470903	0.97	0.688
EEF21	3	0.417602	0.967	0.785
YBX31	3	0.491852	0.727	0.427
LGALS31	3	0.414301	0.944	0.607
ZNF385A1	3	0.394254	0.559	0.291
TMEM170B1	3	0.40758	0.526	0.264
2023-06-02	3	0.568726	0.776	0.484
HLA-DMB1	3	0.371916	0.769	0.44
GPCPD12	3	0.394813	0.644	0.352
AHR1	3	0.406623	0.523	0.257
STEAP41	3	0.360881	0.302	0.111
BRI32	3	0.425931	0.997	0.725
PYGL1	3	0.312147	0.561	0.278
HLA-DMA1	3	0.365944	0.794	0.455
LAPTM51	3	0.390291	0.994	0.855
LILRB32	3	0.408307	0.729	0.425
CTSZ2	3	0.434644	0.926	0.612
ZNF4672	3	0.364081	0.476	0.227
ATP6V1A2	3	0.378436	0.516	0.257
FBXL51	3	0.347604	0.757	0.432
SMARCD31	3	0.30153	0.384	0.162
GCA1	3	0.350126	0.784	0.465
QKI1	3	0.424239	0.803	0.494
CES11	3	0.331315	0.342	0.137
HLA-DQB11	3	0.334328	0.911	0.561
FOLR31	3	0.496929	0.517	0.261
IER32	3	0.426164	0.461	0.22
TLR22	3	0.37267	0.538	0.279
DMXL22	3	0.379945	0.735	0.428
KLF101	3	0.394026	0.647	0.36
GM2A1	3	0.320386	0.385	0.169
CD332	3	0.382676	0.575	0.312
TPP12	3	0.359586	0.736	0.436
TIAM1	3	0.34795	0.416	0.194
SNX271	3	0.400508	0.564	0.308
CLMN	3	0.338294	0.332	0.138
CLEC4A2	3	0.346909	0.544	0.284
H2AFY2	3	0.402667	0.889	0.599
RPL231	3	0.347562	0.982	0.878
CCNY1	3	0.357734	0.641	0.364
ATP6V1B21	3	0.35709	0.692	0.404
PRAM11	3	0.355534	0.625	0.35
HLA-DRB11	3	0.301038	0.993	0.679
GNAQ2	3	0.343706	0.593	0.321
HLA-DRA1	3	0.292162	0.999	0.713
BNIP3L2	3	0.38576	0.723	0.435
CHP11	3	0.327406	0.553	0.292
RBM472	3	0.370155	0.507	0.268
P2RY131	3	0.352338	0.585	0.313
IRF2BP21	3	0.334356	0.696	0.397
PLA2G7	3	0.28512	0.286	0.111
PLAUR1	3	0.363622	0.585	0.323
TMEM176A1	3	0.435602	0.399	0.188
AC007952.42	3	0.379501	0.656	0.382
UBE2D11	3	0.324804	0.619	0.34
SAMHD11	3	0.403432	0.964	0.735
SLC2A31	3	0.39427	0.631	0.354
IL6R2	3	0.379857	0.533	0.287
PSAP2	3	0.411124	1	0.768
SGK12	3	0.356907	0.541	0.28
FAM200B1	3	0.344265	0.581	0.316
FGL21	3	0.372011	0.982	0.68
OSCAR1	3	0.349325	0.587	0.326
NCOA41	3	0.287065	0.766	0.488
SLC11A11	3	0.317472	0.794	0.476
PTPRE2	3	0.423863	0.806	0.514
SIRPB21	3	0.291346	0.345	0.151
CKAP41	3	0.313488	0.407	0.194
POU2F21	3	0.352601	0.927	0.593
GLUL2	3	0.36098	0.717	0.43
RPL71	3	0.288739	0.999	0.948
ATP2B1-AS12	3	0.379739	0.736	0.451
VNN21	3	0.331605	0.484	0.246
NFAM12	3	0.294152	0.511	0.267
TREM12	3	0.314036	0.427	0.207
FCGR1A1	3	0.298791	0.363	0.163
NABP1	3	0.306619	0.461	0.233
MLXIP1	3	0.302962	0.492	0.256
NCF41	3	0.311317	0.542	0.295
PPT12	3	0.348599	0.707	0.429
ZDHHC71	3	0.324594	0.542	0.294
PCBP21	3	0.370633	0.886	0.629
TRPS11	3	0.362897	0.415	0.206
PLEKHO11	3	0.322303	0.815	0.522
RXRA2	3	0.341125	0.699	0.418
CD41	3	0.315031	0.67	0.396
SPECC1	3	0.285235	0.415	0.199
CTSD1	3	0.363295	0.967	0.78
SLC25A61	3	0.383223	0.982	0.792
AC096667.11	3	0.301812	0.393	0.19
DAPP11	3	0.3046	0.548	0.306
TET22	3	0.350353	0.607	0.358
NLRP121	3	0.27335	0.335	0.149
HOOK3	3	0.326915	0.603	0.343
CD300E1	3	0.337502	0.692	0.417
HNMT2	3	0.328636	0.516	0.282
TMEM176B1	3	0.455907	0.597	0.357
APP1	3	0.280763	0.357	0.166
AL034397.31	3	0.252971	0.396	0.19
MFSD1	3	0.271752	0.544	0.297
NUMB2	3	0.371929	0.64	0.384
CPPED11	3	0.331575	0.75	0.457
KLF42	3	0.344077	0.713	0.434
RETN1	3	0.356156	0.361	0.168
CFP2	3	0.353916	0.87	0.564
IMPA21	3	0.269746	0.393	0.19
NR4A2	3	0.309625	0.363	0.168
IL6ST1	3	0.255215	0.375	0.177
LAMP21	3	0.334111	0.624	0.369
EGR11	3	0.456646	0.493	0.267
NFKBIA1	3	0.415156	0.83	0.569
QSOX11	3	0.262699	0.379	0.18
FES1	3	0.299973	0.516	0.28
Z93241.1	3	0.314338	0.295	0.128
SPI11	3	0.334834	0.855	0.533
DPYSL21	3	0.26526	0.566	0.312
USP151	3	0.314679	0.865	0.606
HIPK31	3	0.279779	0.59	0.333
RPS11	3	0.259017	0.999	0.961
NFIC	3	0.291605	0.43	0.219
CCR12	3	0.30594	0.489	0.262
ZSWIM6	3	0.294244	0.397	0.199
CSF2RA2	3	0.291461	0.382	0.188
NFE21	3	0.26687	0.387	0.185
ANXA11	3	0.363962	0.979	0.837
CD84	3	0.255602	0.359	0.171
CYFIP11	3	0.292219	0.397	0.199
RASSF31	3	0.268437	0.51	0.278
ATP11A	3	0.287656	0.458	0.244
DUSP61	3	0.294512	0.883	0.582
ZFHX31	3	0.314701	0.37	0.185
JMJD1C	3	0.311616	0.664	0.414
EIF3L1	3	0.346331	0.855	0.592
VSIR2	3	0.324972	0.947	0.673
DUSP3	3	0.265471	0.344	0.162
LACTB2	3	0.304221	0.576	0.335
EIF4G1	3	0.266401	0.517	0.291
ASGR22	3	0.282255	0.316	0.144
MAP3K21	3	0.324563	0.64	0.39
MSRB11	3	0.268468	0.572	0.33
EIF4EBP11	3	0.265927	0.521	0.295
LILRA22	3	0.263534	0.556	0.317
WDFY21	3	0.3289	0.499	0.28
KCNK61	3	0.292572	0.396	0.202
BAZ2B1	3	0.270005	0.584	0.347
TLR42	3	0.29966	0.526	0.296
TNFRSF1A	3	0.265225	0.628	0.367
CLTC	3	0.288619	0.631	0.382
ADPGK	3	0.290874	0.548	0.32
AC020916.12	3	0.281171	0.338	0.161
C19orf381	3	0.302078	0.634	0.381
NLRP31	3	0.288443	0.367	0.184
C16orf72	3	0.260308	0.57	0.327
SYK2	3	0.296662	0.674	0.413
SPG211	3	0.262455	0.514	0.288
EIF3E1	3	0.339563	0.907	0.671
MBOAT7	3	0.266203	0.444	0.236
SLC44A1	3	0.255042	0.327	0.156
ASAH11	3	0.306605	0.914	0.643
TET3	3	0.266325	0.339	0.165
RPLP01	3	0.299257	0.984	0.857
ANXA21	3	0.318929	0.957	0.728
DICER11	3	0.293269	0.624	0.376
ZFAND51	3	0.300609	0.773	0.503
TMEM2051	3	0.279745	0.536	0.306
BMP2K1	3	0.265611	0.359	0.179
FCGR2A1	3	0.272454	0.693	0.429
NIN1	3	0.295021	0.612	0.379
SQOR	3	0.258907	0.533	0.306
ZNF1061	3	0.32684	0.778	0.521
HEBP21	3	0.258351	0.699	0.436
SIRPB11	3	0.267452	0.39	0.203
EVI51	3	0.270749	0.412	0.217
PICALM1	3	0.259976	0.636	0.389
ANTXR2	3	0.268491	0.279	0.127
GAPT1	3	0.274793	0.459	0.256
SULF22	3	0.279296	0.559	0.326
METTL7A1	3	0.295785	0.484	0.281
PPP1R15A1	3	0.293611	0.695	0.451
ZFP361	3	0.296565	0.782	0.519
TMEM1542	3	0.272538	0.579	0.348
CANX	3	0.280303	0.77	0.508
LGALS11	3	0.279986	0.999	0.838
PILRA1	3	0.26856	0.665	0.409
KCTD20	3	0.250532	0.387	0.203
RSL1D1	3	0.277847	0.664	0.42
CNPY32	3	0.290872	0.813	0.561
USP31	3	0.268062	0.653	0.405
S100A61	3	0.266966	1	0.94
CST32	3	0.358287	1	0.721
SKAP21	3	0.297116	0.708	0.459
SOD21	3	0.299873	0.721	0.466
ATP6V0B1	3	0.302058	0.916	0.688
ZEB21	3	0.325758	0.961	0.752
TBL1X1	3	0.256025	0.425	0.232
EIF4B	3	0.314334	0.827	0.598
AL355075.4	3	0.391605	0.267	0.124
IFNGR11	3	0.284373	0.628	0.393
MAP3K31	3	0.268755	0.544	0.324
SERPINA11	3	0.290906	0.953	0.62
RPL41	3	0.269022	0.99	0.879
C9orf721	3	0.263711	0.495	0.291
HLA-DRB51	3	0.326054	0.461	0.257
ABHD51	3	0.277407	0.419	0.233
TYMP2	3	0.277658	0.996	0.709
CTNNB1	3	0.268727	0.538	0.321
MEF2C1	3	0.288132	0.585	0.362
LY962	3	0.261086	0.548	0.331
IFI301	3	0.295406	0.55	0.33
HRH21	3	0.269098	0.422	0.24
ATP2B11	3	0.286174	0.674	0.433
MAP3K20	3	0.276341	0.347	0.184
FAM120A1	3	0.258831	0.63	0.396
JUNB1	3	0.285447	0.981	0.821
MAP3K12	3	0.250955	0.643	0.412
AZI21	3	0.26645	0.407	0.232
MGST21	3	0.25199	0.375	0.207
ANXA51	3	0.250096	0.873	0.582
PID11	3	0.25693	0.314	0.165
ZFAS11	3	0.295653	0.88	0.645
EIF3M	3	0.253826	0.761	0.528
MTMR11	3	0.254001	0.277	0.14
TMEM167A1	3	0.273085	0.656	0.436
CD551	3	0.260546	0.627	0.404
IQGAP1	3	0.261283	0.932	0.737
ATP6V1F	3	0.263221	0.799	0.582
CSDE1	3	0.253003	0.825	0.593
SERPINB11	3	0.255249	0.892	0.679
FYB11	3	0.251525	0.969	0.774
SOX41	3	0.274548	0.341	0.196
XIST	3	0.266254	0.474	0.364
S100A82	4	1.13175	0.987	0.69
S100A62	4	0.743396	0.989	0.942
FTL2	4	0.667749	0.994	0.982
MT-ND3	4	0.510691	0.981	0.997
S100A41	4	0.600393	0.981	0.974
MT-ND2	4	0.502835	0.979	0.995
MNDA3	4	0.839704	0.939	0.669
FOS3	4	0.88011	0.955	0.688
S100A92	4	0.770244	0.989	0.771
CTSS3	4	0.669542	0.976	0.801
ATP5F1E1	4	0.563538	0.95	0.945
FTH11	4	0.526385	0.992	0.961
S100A122	4	0.708577	0.837	0.536
CD143	4	0.72345	0.877	0.589
RGS22	4	1.10085	0.746	0.596
DUSP13	4	0.847269	0.858	0.704
LYZ3	4	0.651305	0.989	0.747
AIF11	4	0.537987	0.961	0.698
OAZ11	4	0.442348	0.972	0.948
IER21	4	0.773653	0.869	0.81
FGL22	4	0.651941	0.871	0.696
NCF13	4	0.839053	0.699	0.52
RPLP11	4	0.326525	0.995	0.993
CSF3R3	4	0.875692	0.689	0.522
TSPO2	4	0.533209	0.932	0.842
CST33	4	0.546377	0.972	0.727
JAML3	4	0.720035	0.744	0.597
TYROBP1	4	0.426295	0.966	0.918
MS4A6A3	4	0.659788	0.79	0.576
VCAN2	4	0.521335	0.921	0.602
TYMP3	4	0.573639	0.924	0.72
MT-ND11	4	0.280398	0.985	0.997
FCN13	4	0.555083	0.961	0.682
RPL391	4	0.350918	0.987	0.977
PFDN5	4	0.458595	0.95	0.934
KLF63	4	0.691895	0.843	0.768
TKT3	4	0.48172	0.872	0.739
S100A111	4	0.43083	0.955	0.863
RPS28	4	0.307566	0.985	0.981
CEBPD3	4	0.660907	0.728	0.643
CFD1	4	0.539613	0.806	0.649
ZFP36L11	4	0.690497	0.731	0.621
NAMPT1	4	0.916015	0.644	0.542
CYBB3	4	0.567842	0.798	0.657
FAU	4	0.295063	0.971	0.978
RBP71	4	0.760324	0.528	0.394
DUSP62	4	0.798478	0.704	0.605
ITM2B1	4	0.383292	0.913	0.924
GCA2	4	0.719044	0.583	0.491
RPL34	4	0.26348	0.982	0.989
TALDO12	4	0.518051	0.785	0.717
BRI33	4	0.492084	0.854	0.744
MPEG13	4	0.535474	0.717	0.619
ATP6V0B2	4	0.626085	0.717	0.713
LGALS22	4	0.679092	0.573	0.418
NUP2143	4	0.623227	0.618	0.558
JUNB2	4	0.460796	0.896	0.832
DMXL23	4	0.687058	0.524	0.454
PABPC13	4	0.369322	0.914	0.857
COTL11	4	0.336316	0.921	0.718
CLEC12A3	4	0.619384	0.662	0.592
GRN3	4	0.404652	0.798	0.654
PSAP3	4	0.371688	0.921	0.779
NEAT12	4	0.403733	0.961	0.916
SERF2	4	0.288684	0.943	0.966
RPL35A	4	0.257819	0.964	0.974
AP1S23	4	0.497598	0.738	0.669
MCL13	4	0.529849	0.718	0.688
CD443	4	0.498409	0.762	0.72
OGFRL13	4	0.61142	0.594	0.542
FCGRT3	4	0.435058	0.72	0.638
FOLR32	4	0.673129	0.396	0.278
SAT11	4	0.304069	0.906	0.808
EVI2B3	4	0.459696	0.746	0.733
2023-06-03	4	0.643821	0.587	0.508
VIM3	4	0.281502	0.964	0.858
CSTA3	4	0.509981	0.625	0.574
NCF23	4	0.465499	0.696	0.635
LAMTOR4	4	0.464732	0.746	0.786
TNFSF13B3	4	0.533485	0.599	0.544
BLVRB3	4	0.484138	0.625	0.569
SERP12	4	0.394573	0.767	0.784
RPS132	4	0.265314	0.961	0.969
MT-ND4L	4	0.51972	0.707	0.733
USP152	4	0.581987	0.633	0.635
SDCBP3	4	0.470619	0.659	0.665
CPVL2	4	0.402269	0.68	0.591
APLP23	4	0.354402	0.786	0.717
CNPY33	4	0.491368	0.595	0.588
POU2F22	4	0.454855	0.667	0.626
ASGR13	4	0.592382	0.455	0.405
TUBA1A1	4	0.511622	0.693	0.684
CYP27A13	4	0.591585	0.298	0.219
RNF1303	4	0.486693	0.612	0.594
LAPTM52	4	0.28871	0.869	0.871
LGALS32	4	0.371677	0.696	0.638
RAB323	4	0.576321	0.5	0.48
ATP2B1-AS13	4	0.629521	0.51	0.479
ELOB1	4	0.409277	0.723	0.797
TMEM176B2	4	0.62169	0.435	0.378
CD933	4	0.582994	0.456	0.425
GSTP11	4	0.324082	0.838	0.871
ATP6V0E1	4	0.328977	0.754	0.818
FPR12	4	0.527851	0.482	0.442
COX4I1	4	0.275863	0.843	0.909
FOSB3	4	0.579795	0.55	0.512
LRRK22	4	0.554094	0.458	0.428
CFP3	4	0.414515	0.617	0.595
CTSD2	4	0.336727	0.764	0.805
AGTRAP1	4	0.420475	0.581	0.613
TIMP23	4	0.522057	0.495	0.498
DAZAP21	4	0.442513	0.665	0.73
S100A102	4	0.269351	0.867	0.861
ATP5MC2	4	0.253859	0.794	0.842
VSIR3	4	0.343021	0.688	0.705
SERPINA12	4	0.275697	0.715	0.65
SOD22	4	0.512912	0.502	0.494
LGALS12	4	0.2544	0.895	0.852
RAC12	4	0.338073	0.707	0.761
PTAFR3	4	0.535672	0.413	0.387
FYB12	4	0.281652	0.772	0.798
CALM21	4	0.281441	0.798	0.817
SLC11A12	4	0.548462	0.505	0.512
PYCARD	4	0.32921	0.735	0.756
RAB11FIP13	4	0.428095	0.57	0.589
SGK13	4	0.576428	0.348	0.305
CLEC7A3	4	0.437235	0.57	0.565
POLE41	4	0.465534	0.479	0.494
TNFAIP22	4	0.408558	0.521	0.521
AP2S11	4	0.368334	0.644	0.712
CD683	4	0.309179	0.646	0.626
ALDH23	4	0.487435	0.439	0.428
2023-03-13	4	0.507852	0.498	0.507
STXBP21	4	0.380231	0.604	0.617
CAPG3	4	0.430184	0.477	0.46
TNFSF101	4	0.447049	0.545	0.56
GLRX1	4	0.321272	0.67	0.724
GPX41	4	0.295984	0.676	0.718
ANXA12	4	0.263017	0.809	0.857
C4orf481	4	0.523517	0.417	0.431
C5AR11	4	0.487123	0.437	0.436
ARRB21	4	0.370317	0.589	0.636
IL17RA2	4	0.422983	0.468	0.472
TMEM1543	4	0.539835	0.375	0.374
ALDH1A12	4	0.485415	0.265	0.223
CYP1B12	4	0.454176	0.354	0.317
MSRB12	4	0.478793	0.366	0.356
ABTB1	4	0.469779	0.343	0.329
EIF4EBP12	4	0.564298	0.325	0.32
FCGR2A2	4	0.448906	0.447	0.46
SMAP21	4	0.436782	0.508	0.553
VNN22	4	0.496654	0.298	0.269
CARD16	4	0.321213	0.636	0.706
CKLF	4	0.463066	0.494	0.537
TSC22D3	4	0.44441	0.574	0.64
CD363	4	0.333433	0.523	0.506
KLF102	4	0.434539	0.392	0.392
RNF149	4	0.449707	0.45	0.478
CDA2	4	0.377256	0.416	0.425
IRAK32	4	0.474593	0.401	0.419
PGLS	4	0.332942	0.589	0.646
HLA-DMB2	4	0.344672	0.472	0.476
ACAP2	4	0.358757	0.521	0.579
FBXL52	4	0.444813	0.443	0.471
CLEC4E3	4	0.460684	0.314	0.303
PPT13	4	0.45578	0.43	0.463
ATP6V1B22	4	0.39178	0.414	0.438
PRAM12	4	0.493559	0.364	0.383
HEBP22	4	0.416705	0.44	0.468
EGR12	4	0.473512	0.309	0.29
KLF43	4	0.443026	0.443	0.467
IRF2BP22	4	0.446407	0.408	0.433
CDC42EP31	4	0.446799	0.458	0.497
TMEM219	4	0.385148	0.456	0.504
NAIP3	4	0.406942	0.392	0.405
NDUFB11	4	0.382538	0.485	0.556
NFKBIA2	4	0.377799	0.561	0.602
ATP5MPL1	4	0.311443	0.628	0.726
CDKN1C	5	3.77973	0.983	0.049
FCGR3A1	5	2.86494	1	0.341
LYPD2	5	2.47081	0.429	0.005
MS4A7	5	2.45213	0.992	0.417
LST1	5	2.37697	1	0.688
SMIM25	5	2.07495	0.93	0.267
VMO1	5	1.9899	0.535	0.005
TCF7L2	5	1.86743	0.848	0.102
HES4	5	1.78701	0.772	0.026
CKB	5	1.69618	0.624	0.014
MTSS1	5	1.48108	0.884	0.164
SIGLEC10	5	1.46327	0.78	0.116
CD79B	5	1.27837	0.683	0.08
CTSL	5	1.22785	0.588	0.048
PPM1N	5	1.21303	0.518	0.021
BATF3	5	1.11746	0.583	0.048
MS4A4A	5	1.11162	0.526	0.043
PTP4A3	5	0.893297	0.472	0.02
NEURL1	5	0.892756	0.472	0.019
LINC02345	5	0.646941	0.268	0.001
RRAS	5	1.54204	0.846	0.183
RHOC1	5	1.736	0.911	0.214
C1QA	5	1.72545	0.378	0.02
RPS19	5	1.38635	1	0.986
L1TD1	5	0.679395	0.258	0.003
AIF12	5	1.58877	0.998	0.698
FCER1G	5	1.51798	1	0.879
IFITM3	5	1.94084	0.937	0.343
COTL12	5	1.38496	1	0.714
ICAM4	5	0.850894	0.414	0.038
CDH23	5	0.913532	0.548	0.078
IL3RA	5	0.814842	0.309	0.017
DUSP5	5	0.715467	0.364	0.028
NAP1L1	5	1.52154	0.985	0.637
BCL2A1	5	1.30085	0.761	0.181
FTH12	5	1.28166	1	0.961
FAM110A	5	1.1154	0.683	0.142
CASP5	5	0.495957	0.264	0.012
HMOX1	5	1.55104	0.846	0.285
CSF1R1	5	1.418	0.894	0.339
LRRC25	5	1.38945	0.939	0.414
BID	5	1.45651	0.928	0.415
ADA	5	0.754547	0.465	0.062
LYN	5	1.36156	0.973	0.554
CEBPB1	5	1.39968	0.979	0.633
OAS1	5	1.35044	0.814	0.265
INSIG1	5	0.982901	0.581	0.111
SAT12	5	1.36333	0.996	0.802
NACA	5	0.873132	0.998	0.966
DRAP11	5	1.21999	0.979	0.582
MARCKSL1	5	1.16422	0.63	0.15
SERPINA13	5	1.20468	0.992	0.625
CALHM6	5	1.0842	0.71	0.201
TNFRSF8	5	0.617171	0.357	0.042
YBX1	5	1.00231	0.994	0.824
CFD2	5	1.52286	0.991	0.634
ADGRE1	5	0.754421	0.461	0.077
PAG1	5	1.00662	0.681	0.184
SLC2A6	5	1.09637	0.694	0.203
RNASET21	5	1.17451	0.966	0.61
S100A112	5	0.959997	1	0.86
CXCL16	5	1.00353	0.638	0.163
UNC119	5	0.983436	0.706	0.202
IFITM21	5	1.2728	0.985	0.671
ARPC3	5	0.789349	0.996	0.925
CSTB	5	1.2138	0.962	0.65
PECAM1	5	1.22993	0.928	0.498
LTB	5	0.924255	0.782	0.245
RPL8	5	0.688891	1	0.968
HLA-DPA11	5	1.21405	0.994	0.675
MBD2	5	1.11567	0.918	0.455
MYL6	5	0.738177	0.998	0.954
AC064805.1	5	0.492437	0.269	0.027
ABI31	5	0.927135	0.765	0.25
IER51	5	1.06448	0.884	0.386
PILRA2	5	1.11656	0.871	0.396
TESC	5	1.00752	0.738	0.247
ZNF703	5	0.702809	0.455	0.087
HCAR3	5	0.562758	0.25	0.023
SPI12	5	1.06221	0.958	0.532
KCNQ1OT1	5	0.936038	0.41	0.075
CHST21	5	0.676159	0.571	0.13
SNX9	5	0.556641	0.336	0.048
WARS1	5	1.06276	0.85	0.369
PLD4	5	0.536857	0.269	0.031
CHST7	5	0.4356	0.304	0.041
LILRB21	5	1.05106	0.894	0.448
SNX18	5	0.923927	0.679	0.23
LINC02432	5	0.528527	0.287	0.037
NAAA1	5	1.00187	0.824	0.361
PLAGL2	5	0.724941	0.501	0.122
CAMK1	5	0.83063	0.647	0.199
PTPN6	5	0.997102	0.949	0.59
MTPN	5	0.974299	0.958	0.641
AC147067.1	5	0.536338	0.359	0.061
MAPKAPK3	5	0.935281	0.787	0.342
VASP	5	0.966663	0.964	0.619
TMSB4X	5	0.484203	1	0.997
C3AR1	5	0.891935	0.571	0.166
CYTIP1	5	0.942671	0.829	0.363
MGLL	5	0.456947	0.271	0.035
TNFRSF1B1	5	0.958907	0.958	0.633
ACTB	5	0.595403	1	0.992
GPR137B	5	0.531172	0.317	0.05
GPBAR11	5	0.873494	0.634	0.214
RGS19	5	0.923525	0.888	0.476
FTL3	5	0.813803	1	0.982
LMO2	5	0.885951	0.879	0.427
STXBP22	5	1.05961	0.941	0.585
OAZ12	5	0.571025	1	0.945
TIMP1	5	1.1485	0.924	0.587
TUBA1B	5	1.00289	0.953	0.62
SPRED1	5	0.410551	0.25	0.034
MYOF	5	0.565982	0.419	0.098
PTGES3	5	0.933573	0.89	0.553
ATP1B3	5	0.846772	0.839	0.395
TAGLN	5	0.477684	0.321	0.059
PGK1	5	0.88321	0.945	0.601
EEF1A1	5	0.434053	1	0.995
ADGRE21	5	0.803294	0.641	0.238
[truncated: 3,876 more rows]
