# Supplementary material for: Single-cell and transcriptomic analyses reveal the influence of diabetes on ovarian cancer
Source: BMC Genomics. 2024 Jan 2;25:1. doi: 10.1186/s12864-023-09893-2 (PMC10759538; doi:10.1186/s12864-023-09893-2)
Supplement: Supplementary file 4 — Supplementary Material 4: Ten clusters were categorized as monocytes in the GSE184880 dataset [file 12864_2023_9893_MOESM4_ESM.xlsx]

## Sheet: 05.singleR.celltype_anno_Single
Cluster ID	cells type
0	NK cells
1	Monocyte
2	Monocyte
3	Monocyte
4	Monocyte
5	Monocyte
6	Monocyte
7	NK cells
8	NK cells
9	Monocyte
10	T cellss
11	Monocyte
12	Monocyte
13	Monocyte
14	NK cells
