# Supplementary material for: Single-cell and transcriptomic analyses reveal the influence of diabetes on ovarian cancer
Source: BMC Genomics. 2024 Jan 2;25:1. doi: 10.1186/s12864-023-09893-2 (PMC10759538; doi:10.1186/s12864-023-09893-2)
Supplement: Supplementary file 5 — Supplementary Material 5: GO functional enrichment assessment was conducted on the PPI network regulating diabetes and ovarian cancer [file 12864_2023_9893_MOESM5_ESM.xlsx]

## Sheet: Sheet1
	Description	p value	p.adjust	qvalue
BP	neutrophil degranulation	1.41438e-11	1.80645e-08	1.6047e-08
BP	neutrophil activation involved in immune response	1.57976e-11	1.80645e-08	1.6047e-08
BP	protein targeting	1.71874e-05	0.0131025	0.0116392
BP	RNA catabolic process	4.68215e-05	0.0267702	0.0237804
BP	mRNA catabolic process	0.000102141	0.0380985	0.0338435
BP	ribonucleoprotein complex biogenesis	0.00277081	0.122384	0.108716
BP	regulation of hemopoiesis	0.00343833	0.123529	0.109733
BP	activation of protein kinase activity	0.000959655	0.11527	0.102397
BP	establishment of protein localization to membrane	0.00118294	0.11527	0.102397
BP	positive regulation of protein serine/threonine kinase activity	0.00125053	0.11527	0.102397
MF	GDP-dissociation inhibitor activity	0.00448579	0.36871	0.356153
MF	MHC class II protein complex binding	0.00448579	0.36871	0.356153
MF	oxidoreductase activity, acting on a sulfur group of donors	0.00618501	0.36871	0.356153
MF	scaffold protein binding	0.00648093	0.36871	0.356153
MF	hyaluronic acid binding	0.00842444	0.36871	0.356153
MF	protein disulfide oxidoreductase activity	0.00842444	0.36871	0.356153
MF	telomerase RNA binding	0.00842444	0.36871	0.356153
MF	MHC protein complex binding	0.0108068	0.36871	0.356153
MF	glycolipid binding	0.0108068	0.36871	0.356153
MF	translation repressor activity	0.0116594	0.36871	0.356153
CC	secretory granule lumen	5.7667e-09	7.26893e-07	5.65546e-07
CC	cytoplasmic vesicle lumen	6.74781e-09	7.26893e-07	5.65546e-07
CC	vesicle lumen	7.29325e-09	7.26893e-07	5.65546e-07
CC	ficolin-1-rich granule	6.52541e-07	3.9022e-05	3.03603e-05
CC	ficolin-1-rich granule lumen	6.52541e-07	3.9022e-05	3.03603e-05
CC	vacuolar lumen	7.90399e-06	0.000393882	0.000306453
CC	focal adhesion	3.12108e-05	0.00127058	0.000988553
CC	cell-substrate junction	3.71326e-05	0.00127058	0.000988553
CC	methylosome	4.08312e-05	0.00127058	0.000988553
CC	specific granule	4.24944e-05	0.00127058	0.000988553
