# Supplementary material for: Single-cell and transcriptomic analyses reveal the influence of diabetes on ovarian cancer
Source: BMC Genomics. 2024 Jan 2;25:1. doi: 10.1186/s12864-023-09893-2 (PMC10759538; doi:10.1186/s12864-023-09893-2)
Supplement: Supplementary file 6 — Supplementary Material 6: The top 10 enriched KEGG pathways of the differentially expressed proteins [file 12864_2023_9893_MOESM6_ESM.xlsx]

## Sheet: Sheet1
	Description	p value	p.adjust	qvalue
KEGG	Tight junction	0.00106024	0.202384	0.191833
KEGG	IL-17 signaling pathway	0.00191833	0.202384	0.191833
KEGG	Acute myeloid leukemia	0.0036533	0.256949	0.243553
KEGG	Regulation of actin cytoskeleton	0.00584881	0.287253	0.272277
KEGG	Shigellosis	0.00873522	0.287253	0.272277
KEGG	Salmonella infection	0.009111	0.287253	0.272277
KEGG	Yersinia infection	0.0095297	0.287253	0.272277
KEGG	Ubiquitin mediated proteolysis	0.0110211	0.290682	0.275528
KEGG	Spliceosome	0.0152362	0.301762	0.28603
KEGG	Legionellosis	0.0166466	0.301762	0.28603
