# Supplementary material for: Single-cell and transcriptomic analyses reveal the influence of diabetes on ovarian cancer
Source: BMC Genomics. 2024 Jan 2;25:1. doi: 10.1186/s12864-023-09893-2 (PMC10759538; doi:10.1186/s12864-023-09893-2)
Supplement: Supplementary file 7 — Supplementary Material 7: The topological tables of TF genes [file 12864_2023_9893_MOESM7_ESM.xlsx]

## Sheet: Sheet1
ID	Label	Degree	Betweenness
3320	HSP90AA1	13	402.34
7311	UBA52	12	372.02
3312	HSPA8	12	325.35
3921	RPSA	10	306.37
3684	ITGAM	8	222.05
5686	PSMA5	8	163.86
2296	FOXC1	6	271.3
23521	RPL13A	6	113.04
6633	SNRPD2	6	94.03
6647	SOD1	6	86.51
6721	SREBF2	5	165.2
5501	PPP1CC	4	112.43
2624	GATA2	4	64.3
5468	PPARG	3	114.93
4782	NFIC	3	84.71
2005	ELK4	3	59.88
5970	RELA	3	48.51
1869	E2F1	3	39.92
6722	SRF	3	38.39
2300	FOXL1	3	29.38
4800	NFYA	3	22.38
8626	TP63	2	45.15
7157	TP53	2	43.41
1820	ARID3A	2	41.33
51450	PRRX2	2	33.26
6720	SREBF1	2	25.39
5076	PAX2	2	20.51
4899	NRF1	2	18.88
7392	USF2	2	15.6
3169	FOXA1	2	10.65
1385	CREB1	2	9.12
6772	STAT1	2	5.8
30832	ZNF354C	1	0
3651	PDX1	1	0
1482	NKX2-5	1	0
579	NKX3-2	1	0
672	BRCA1	1	0
1051	CEBPB	1	0
2353	FOS	1	0
3725	JUN	1	0
3727	JUND	1	0
7528	YY1	1	0
4205	MEF2A	1	0
5452	POU2F2	1	0
3172	HNF4A	1	0
25988	HINFP	1	0
7020	TFAP2A	1	0
688	KLF5	1	0
4149	MAX	1	0
3660	IRF2	1	0
639	PRDM1	1	0
2099	ESR1	1	0
2295	FOXF2	1	0
860	RUNX2	1	0
6660	SOX5	1	0
861	RUNX1	1	0
