# Supplementary material for: Single-cell and transcriptomic analyses reveal the influence of diabetes on ovarian cancer
Source: BMC Genomics. 2024 Jan 2;25:1. doi: 10.1186/s12864-023-09893-2 (PMC10759538; doi:10.1186/s12864-023-09893-2)
Supplement: Supplementary file 8 — Supplementary Material 8: The topological tables of miRNA genes [file 12864_2023_9893_MOESM8_ESM.xlsx]

## Sheet: Sheet1
ID	Label	Degree	Betweenness
3320	HSP90AA1	17	216.25
3312	HSPA8	15	163.84
5501	PPP1CC	12	85.18
23521	RPL13A	6	56.8
3921	RPSA	6	24.54
7311	UBA52	5	23.8
MIMAT0000510	hsa-mir-320a	4	31.16
MIMAT0000732	hsa-mir-378a-3p	3	34.03
MIMAT0000082	hsa-mir-26a-5p	3	19.03
MIMAT0000092	hsa-mir-92a-3p	3	19.03
MIMAT0002174	hsa-mir-484	3	18.96
MIMAT0000455	hsa-mir-185-5p	3	12.65
MIMAT0000063	hsa-let-7b-5p	3	12.04
MIMAT0000069	hsa-mir-16-5p	3	12.04
MIMAT0000070	hsa-mir-17-5p	3	12.04
MIMAT0000081	hsa-mir-25-3p	3	12.04
MIMAT0003283	hsa-mir-615-3p	3	11.1
6633	SNRPD2	3	6.35
MIMAT0004598	hsa-mir-141-5p	2	11.46
MIMAT0000227	hsa-mir-197-3p	2	7.36
6647	SOD1	2	6.22
MIMAT0000450	hsa-mir-149-5p	2	6.12
MIMAT0003887	hsa-mir-769-3p	2	4.82
MIMAT0000253	hsa-mir-10a-5p	2	3.95
MIMAT0000762	hsa-mir-324-3p	2	3.95
MIMAT0027553	hsa-mir-6826-3p	2	3.95
MIMAT0000083	hsa-mir-26b-5p	2	3.15
MIMAT0000417	hsa-mir-15b-5p	2	3.15
MIMAT0007889	hsa-mir-1914-5p	2	3.15
MIMAT0000099	hsa-mir-101-3p	2	2.47
MIMAT0000265	hsa-mir-204-5p	2	2.47
MIMAT0003247	hsa-mir-582-5p	2	2.47
MIMAT0014988	hsa-mir-3125	2	2.47
MIMAT0018190	hsa-mir-3916	2	2.47
MIMAT0027618	hsa-mir-6859-5p	2	2.47
